# Supplementary material for: Multiomics analysis of cultured mouse periodontal ligament cell-derived extracellular matrix
Source: Sci Rep. 2024 Jan 3;14:354. doi: 10.1038/s41598-023-51054-8 (PMC10764881; doi:10.1038/s41598-023-51054-8)
Supplement: Supplementary file 2 — Supplementary Information 2. [file 41598_2023_51054_MOESM2_ESM.xlsx]

## Sheet: annotations-16
Annotated Gene	Annotated Matrisome Division	Annotated Matrisome Category	GO term	emPAI Cell WT 1	emPAI Cell WT 2	emPAI Cell WT 3	emPAI Cell WT 4	emPAI Cell WT 5	emPAI Tissue Cont 1	emPAI Tissue Cont 2	emPAI Tissue Cont 3	emPAI Tissue Cont 4	emPAI Tissue Cont 5
Col11a1	Core matrisome	Collagens	GO:CC extracellular matrix (GO:0005576, GO:0005578 & GO:0031012) & GO:CC not extracellular matrix	0.00233681	0.00206431	0.00187258	0.00210611	0.00185107	0.000296244	0.000339501	0.000329216	0.000437101	0.000393363
Col11a2	Core matrisome	Collagens	GO:CC extracellular matrix (GO:0005576, GO:0005578 & GO:0031012) & GO:CC not extracellular matrix	0	0.000152535	0	0.000155624	0	0	9.25912e-05	0	0.0001457	0.000107281
Col12a1	Core matrisome	Collagens	GO:CC extracellular matrix (GO:0005576, GO:0005578 & GO:0031012) & GO:CC not extracellular matrix	0.0172794	0.0174093	0.0163254	0.0165169	0.0171125	0.00345885	0.00301693	0.0024897	0.00250605	0.00199364
Col14a1	Core matrisome	Collagens	GO:CC extracellular matrix (GO:0005576, GO:0005578 & GO:0031012) & GO:CC not extracellular matrix	0.00016877	0.00010169	0.00017929	0.00010375	0.000157538	0	0	0	0	4.47003e-05
Col15a1	Core matrisome	Collagens	GO:CC extracellular matrix (GO:0005576, GO:0005578 & GO:0031012) & GO:CC not extracellular matrix	9.0876e-05	3.0507e-05	6.97239e-05	7.26247e-05	2.95383e-05	0	2.31478e-05	0	0	0
Col16a1	Core matrisome	Collagens	GO:CC extracellular matrix (GO:0005576, GO:0005578 & GO:0031012) & GO:CC not extracellular matrix	0	3.0507e-05	5.97633e-05	6.22497e-05	0	7.20594e-05	6.94434e-05	0.000137173	0.000155414	0.000178801
Col18a1	Core matrisome	Collagens	GO:CC extracellular matrix (GO:0005576, GO:0005578 & GO:0031012) & GO:CC not extracellular matrix	0.000376486	0.000264394	0.000229093	0.000176374	0.000255999	0	0	0	0	0
Col1a1	Core matrisome	Collagens	GO:CC extracellular matrix (GO:0005576, GO:0005578 & GO:0031012) & GO:CC not extracellular matrix	0.0856831	0.142641	0.0683792	0.0904281	0.0653191	0.348319	0.378752	0.422164	0.229517	0.409732
Col1a2	Core matrisome	Collagens	GO:CC extracellular matrix (GO:0005576, GO:0005578 & GO:0031012) & GO:CC not extracellular matrix	0.0477619	0.0584311	0.0329396	0.0330546	0.0391777	0.131861	0.138848	0.157811	0.119086	0.160876
Col20a1	Core matrisome	Collagens	GO:CC extracellular matrix (GO:0005576, GO:0005578 & GO:0031012) & GO:CC not extracellular matrix	0	0	0	3.11249e-05	0	2.40198e-05	0	2.0576e-05	0	0
Col23a1	Core matrisome	Collagens	GO:CC extracellular matrix (GO:0005576, GO:0005578 & GO:0031012) & GO:CC not extracellular matrix	0.000116841	0	8.9645e-05	9.33746e-05	0.000196922	0	0	0	0	0
Col24a1	Core matrisome	Collagens	GO:CC extracellular matrix (GO:0005576, GO:0005578 & GO:0031012) & GO:CC not extracellular matrix	3.89469e-05	0	2.98817e-05	0	0	0	4.62956e-05	4.1152e-05	0	7.15205e-05
Col27a1	Core matrisome	Collagens	GO:CC extracellular matrix (GO:0005576, GO:0005578 & GO:0031012) & GO:CC not extracellular matrix	0	0	0	0	0	0	2.31478e-05	0	2.91401e-05	2.68202e-05
Col28a1	Core matrisome	Collagens	GO:CC extracellular matrix (GO:0005576, GO:0005578 & GO:0031012) & GO:CC not extracellular matrix	5.19292e-05	0.000122028	7.96844e-05	4.14998e-05	7.87688e-05	0	0.00016975	2.74347e-05	0.000262261	0.000151981
Col2a1	Core matrisome	Collagens	GO:CC extracellular matrix (GO:0005576, GO:0005578 & GO:0031012) & GO:CC not extracellular matrix	0.000389469	0.000345746	0.000338659	0.000311249	0.000334768	0.000576475	0.00041666	0.000404661	0.000475955	0.000438063
Col3a1	Core matrisome	Collagens	GO:CC extracellular matrix (GO:0005576, GO:0005578 & GO:0031012) & GO:CC not extracellular matrix	0.00514099	0.0047591	0.00395434	0.00395286	0.00359383	0.0272625	0.0327387	0.0260012	0.0186011	0.0341689
Col4a1	Core matrisome	Collagens	GO:CC extracellular matrix (GO:0005576, GO:0005578 & GO:0031012) & GO:CC not extracellular matrix	0	0.000122028	2.98817e-05	3.11249e-05	0	2.40198e-05	0	2.0576e-05	0	0
Col4a2	Core matrisome	Collagens	GO:CC extracellular matrix (GO:0005576, GO:0005578 & GO:0031012) & GO:CC not extracellular matrix	0.000155788	0.000183042	0.000119527	0.000124499	0.00017723	0	4.62956e-05	0	0	0
Col4a3	Core matrisome	Collagens	GO:CC extracellular matrix (GO:0005576, GO:0005578 & GO:0031012) & GO:CC not extracellular matrix	3.89469e-05	0	0	3.11249e-05	2.95383e-05	2.40198e-05	4.62956e-05	2.0576e-05	8.74202e-05	5.36404e-05
Col4a4	Core matrisome	Collagens	GO:CC extracellular matrix (GO:0005576, GO:0005578 & GO:0031012) & GO:CC not extracellular matrix	0	0	2.98817e-05	0	0	0	2.31478e-05	0	0	0
Col5a1	Core matrisome	Collagens	GO:CC extracellular matrix (GO:0005576, GO:0005578 & GO:0031012) & GO:CC not extracellular matrix	0.00276523	0.00225752	0.00205187	0.00205424	0.00194953	0.000408336	0.000486104	0.000349792	0.000427388	0.000491704
Col5a2	Core matrisome	Collagens	GO:CC extracellular matrix (GO:0005576, GO:0005578 & GO:0031012) & GO:CC not extracellular matrix	0.00676377	0.00530822	0.00539862	0.00520823	0.00575997	0.00106488	0.00108795	0.000864192	0.0010879	0.00140359
Col6a1	Core matrisome	Collagens	GO:CC extracellular matrix (GO:0005576, GO:0005578 & GO:0031012) & GO:CC not extracellular matrix	0.00527081	0.00796233	0.007072	0.00736621	0.00665597	0.000384317	0.000586411	0.000281205	0.000466241	0.000375483
Col6a2	Core matrisome	Collagens	GO:CC extracellular matrix (GO:0005576, GO:0005578 & GO:0031012) & GO:CC not extracellular matrix	0.00456977	0.00570481	0.00587673	0.00612122	0.00609474	0.000536442	0.000408944	0.000322357	0.000398248	0.000312902
Col7a1	Core matrisome	Collagens	GO:CC extracellular matrix (GO:0005576, GO:0005578 & GO:0031012) & GO:CC not extracellular matrix	6.49115e-05	5.0845e-05	4.98028e-05	5.18748e-05	4.92305e-05	2.40198e-05	2.31478e-05	2.0576e-05	2.91401e-05	2.68202e-05
Col8a1	Core matrisome	Collagens	GO:CC extracellular matrix (GO:0005576, GO:0005578 & GO:0031012) & GO:CC not extracellular matrix	0.000376486	0.000376253	0.000288856	0.000300874	0.000285537	0	0	0	0	0
Col8a2	Core matrisome	Collagens	GO:CC extracellular matrix (GO:0005576, GO:0005578 & GO:0031012) & GO:CC not extracellular matrix	0	0.000233887	0.000229093	0.000331998	0	0	0	0	0	0
Aspn	Core matrisome	Proteoglycans	GO:CC extracellular matrix (GO:0005576, GO:0005578 & GO:0031012) & GO:CC not extracellular matrix	0.0068936	0.0100572	0.0110861	0.00805096	0.00675443	0.00438762	0.00372679	0.00376541	0.00614856	0.00245852
Bgn	Core matrisome	Proteoglycans	GO:CC extracellular matrix (GO:0005576, GO:0005578 & GO:0031012) & GO:CC not extracellular matrix	0.0041803	0.00645732	0.00632495	0.00658809	0.00625228	0.00165737	0.0018904	0.00167351	0.00203981	0.00107281
Dcn	Core matrisome	Proteoglycans	GO:CC extracellular matrix (GO:0005576, GO:0005578 & GO:0031012) & GO:CC not extracellular matrix	0.0028561	0.00263377	0.00302801	0.00268711	0.00255014	0.000480396	0.0012114	0.00107681	0.00153471	0.00140359
Fmod	Core matrisome	Proteoglycans	GO:CC extracellular matrix (GO:0005576, GO:0005578 & GO:0031012) & GO:CC not extracellular matrix	0.00176559	0.00267445	0.00261963	0.00272861	0.00258953	0.000440363	0.000300921	0.000267488	0.000378821	0.000348663
Hspg2	Core matrisome	Proteoglycans	GO:CC extracellular matrix (GO:0005576, GO:0005578 & GO:0031012) & GO:CC not extracellular matrix	0.000973672	0.000986394	0.000986095	0.00096487	0.0010043	1.60132e-05	3.08637e-05	6.85866e-06	4.85668e-05	8.94007e-06
Lum	Core matrisome	Proteoglycans	GO:CC extracellular matrix (GO:0005576, GO:0005578 & GO:0031012) & GO:CC not extracellular matrix	0.00660799	0.00598955	0.0067433	0.00529123	0.00579936	0.00362699	0.00301693	0.00311383	0.00445843	0.00254792
Ogn	Core matrisome	Proteoglycans	GO:CC extracellular matrix (GO:0005576, GO:0005578 & GO:0031012) & GO:CC not extracellular matrix	0.00310277	0.00350831	0.00408383	0.00425373	0.0040369	0.000792653	0.000763877	0.000877909	0.00125302	0.000885067
Omd	Core matrisome	Proteoglycans	GO:CC extracellular matrix (GO:0005576, GO:0005578 & GO:0031012) & GO:CC not extracellular matrix	0	0	0	0	0	0	0	6.85866e-05	9.71336e-05	8.94007e-05
Podn	Core matrisome	Proteoglycans	GO:CC extracellular matrix (GO:0005576, GO:0005578 & GO:0031012) & GO:CC not extracellular matrix	0	0	0	0	6.89227e-05	0.000120099	0	4.80106e-05	0	0
Prelp	Core matrisome	Proteoglycans	GO:CC extracellular matrix (GO:0005576, GO:0005578 & GO:0031012) & GO:CC not extracellular matrix	0.005868	0.00594887	0.00582693	0.00606935	0.00575997	8.80726e-05	8.48752e-05	0	0	0
Vcan	Core matrisome	Proteoglycans	GO:CC extracellular matrix (GO:0005576, GO:0005578 & GO:0031012) & GO:CC not extracellular matrix	9.0876e-05	7.11831e-05	4.98028e-05	5.18748e-05	4.92305e-05	0	0	0	0	0
Adamtsl4	Core matrisome	ECM Glycoproteins	GO:CC extracellular matrix (GO:0005576, GO:0005578 & GO:0031012) & GO:CC not extracellular matrix	0.000350522	0.000762676	0.000747042	0.000933746	0.000610459	0	0	0	0	0
Aebp1	Core matrisome	ECM Glycoproteins	GO:CC extracellular matrix (GO:0005576, GO:0005578 & GO:0031012) & GO:CC not extracellular matrix	0.00147998	0.000864366	0.000786884	0.000954495	0.000905842	0.00040033	0.000385797	0.00030864	0.000660508	0.000447003
Agrn	Core matrisome	ECM Glycoproteins	GO:CC extracellular matrix (GO:0005576, GO:0005578 & GO:0031012) & GO:CC not extracellular matrix	2.59646e-05	2.0338e-05	3.98422e-05	4.14998e-05	1.96922e-05	0	1.54319e-05	0	1.94267e-05	0
Ccn5	Core matrisome	ECM Glycoproteins	GO:CC extracellular matrix (GO:0005576, GO:0005578 & GO:0031012) & GO:CC not extracellular matrix	0	0.000183042	0.00017929	0	0.00017723	0	0	0	0	0
Cthrc1	Core matrisome	ECM Glycoproteins	GO:CC extracellular matrix (GO:0005576, GO:0005578 & GO:0031012) & GO:CC not extracellular matrix	0.000532274	0.000416929	0.000408383	0.000425373	0.00040369	0	0	0	0	0
Dpt	Core matrisome	ECM Glycoproteins	GO:CC extracellular matrix (GO:0005576, GO:0005578 & GO:0031012) & GO:CC not extracellular matrix	0.000986654	0.0011491	0.000757002	0.00117237	0.00111261	0	0	0	0	0
Dsp	Core matrisome	ECM Glycoproteins	GO:CC not extracellular matrix	0	0	0	0	0	0.000192158	3.08637e-05	0	8.74202e-05	3.57603e-05
Ecm1	Core matrisome	ECM Glycoproteins	GO:CC extracellular matrix (GO:0005576, GO:0005578 & GO:0031012) & GO:CC not extracellular matrix	0.000103858	0.000162704	7.96844e-05	0.000165999	7.87688e-05	0	0	0	0	0
Efemp1	Core matrisome	ECM Glycoproteins	GO:CC extracellular matrix (GO:0005576, GO:0005578 & GO:0031012) & GO:CC not extracellular matrix	0.000999636	0.00217617	0.00213156	0.00279086	0.00186091	0	0	0	0	0
Efemp2	Core matrisome	ECM Glycoproteins	GO:CC extracellular matrix (GO:0005576, GO:0005578 & GO:0031012) & GO:CC not extracellular matrix	0.00114244	0.00226769	0.00194231	0.00202311	0.00191999	0	0	0	0	0
Eln	Core matrisome	ECM Glycoproteins	GO:CC extracellular matrix (GO:0005576, GO:0005578 & GO:0031012) & GO:CC not extracellular matrix	0	7.11831e-05	6.97239e-05	7.26247e-05	0	0	0	0	0	0
Emilin1	Core matrisome	ECM Glycoproteins	GO:CC extracellular matrix (GO:0005576, GO:0005578 & GO:0031012) & GO:CC not extracellular matrix	0.00233681	0.00301003	0.00261963	0.00213724	0.0019003	7.20594e-05	0.000108023	0.000164608	0.000135987	0.000214562
Emilin2	Core matrisome	ECM Glycoproteins	GO:CC extracellular matrix (GO:0005576, GO:0005578 & GO:0031012) & GO:CC not extracellular matrix	0.00016877	4.0676e-05	3.98422e-05	0	3.93844e-05	0	0	0	0	0
Fbln1	Core matrisome	ECM Glycoproteins	GO:CC extracellular matrix (GO:0005576, GO:0005578 & GO:0031012) & GO:CC not extracellular matrix	0.000246664	0.000193211	0.000119527	0.000124499	0.000315075	0	0	0	0	0
Fbln2	Core matrisome	ECM Glycoproteins	GO:CC extracellular matrix (GO:0005576, GO:0005578 & GO:0031012) & GO:CC not extracellular matrix	0.00116841	0.00303037	0.00310769	0.00309173	0.00336737	0	0	0	0	0
Fbln5	Core matrisome	ECM Glycoproteins	GO:CC extracellular matrix (GO:0005576, GO:0005578 & GO:0031012) & GO:CC not extracellular matrix	0.000727008	0.00125079	0.000866568	0.00127612	0.00141784	7.20594e-05	6.94434e-05	0	0	0
Fbn1	Core matrisome	ECM Glycoproteins	GO:CC extracellular matrix (GO:0005576, GO:0005578 & GO:0031012) & GO:CC not extracellular matrix	0	0.00239989	0.000438264	0.00124499	0.000797535	4.80396e-05	9.25912e-05	2.0576e-05	3.88534e-05	2.68202e-05
Fga	Core matrisome	ECM Glycoproteins	GO:CC extracellular matrix (GO:0005576, GO:0005578 & GO:0031012) & GO:CC not extracellular matrix	0	0	0	0	0	0.000432356	0.000354933	0.000425237	0.000699362	0.000411243
Fgb	Core matrisome	ECM Glycoproteins	GO:CC extracellular matrix (GO:0005576, GO:0005578 & GO:0031012) & GO:CC not extracellular matrix	0.000116841	0	0	0	0.00017723	0.00042435	0.000223762	0.00045953	0.000184554	0.000169861
Fgg	Core matrisome	ECM Glycoproteins	GO:CC extracellular matrix (GO:0005576, GO:0005578 & GO:0031012) & GO:CC not extracellular matrix	0.000129823	0	0	0.00010375	9.84611e-05	0.000368303	0.000254626	0.000521258	0.000747929	0.000187741
Fn1	Core matrisome	ECM Glycoproteins	GO:CC extracellular matrix (GO:0005576, GO:0005578 & GO:0031012) & GO:CC not extracellular matrix	0.00332347	0.00453538	0.0039145	0.00381798	0.0040369	1.60132e-05	3.08637e-05	3.42933e-05	4.85668e-05	1.78801e-05
Ibsp	Core matrisome	ECM Glycoproteins	GO:CC extracellular matrix (GO:0005576, GO:0005578 & GO:0031012) & GO:CC not extracellular matrix	0	0	0	0	0	0.000112092	0.000108023	0.00020576	0	0
Igsf10	Core matrisome	ECM Glycoproteins	GO:CC extracellular matrix (GO:0005576, GO:0005578 & GO:0031012) & GO:CC not extracellular matrix	0.00033754	0.000264394	0.000239053	0.000186749	0.000236307	0	0	0	0	0
Lama4	Core matrisome	ECM Glycoproteins	GO:CC extracellular matrix (GO:0005576, GO:0005578 & GO:0031012) & GO:CC not extracellular matrix	9.0876e-05	5.0845e-05	4.98028e-05	2.07499e-05	4.92305e-05	0	0	0	0	0
Lama5	Core matrisome	ECM Glycoproteins	GO:CC extracellular matrix (GO:0005576, GO:0005578 & GO:0031012) & GO:CC not extracellular matrix	2.59646e-05	3.0507e-05	1.99211e-05	0	1.96922e-05	0	0	0	0	0
Lamb1	Core matrisome	ECM Glycoproteins	GO:CC extracellular matrix (GO:0005576, GO:0005578 & GO:0031012) & GO:CC not extracellular matrix	9.0876e-05	7.11831e-05	4.98028e-05	5.18748e-05	9.84611e-05	0	0	0	0	0
Lamb2	Core matrisome	ECM Glycoproteins	GO:CC extracellular matrix (GO:0005576, GO:0005578 & GO:0031012) & GO:CC not extracellular matrix	0.000129823	2.0338e-05	1.99211e-05	2.07499e-05	4.92305e-05	0	0	0	0	0
Lamc1	Core matrisome	ECM Glycoproteins	GO:CC extracellular matrix (GO:0005576, GO:0005578 & GO:0031012) & GO:CC not extracellular matrix	0.000220699	5.0845e-05	0.000109566	0.000176374	0.000285537	2.40198e-05	0	0	2.91401e-05	0
Ltbp1	Core matrisome	ECM Glycoproteins	GO:CC extracellular matrix (GO:0005576, GO:0005578 & GO:0031012) & GO:CC not extracellular matrix	6.49115e-05	5.0845e-05	4.98028e-05	5.18748e-05	6.89227e-05	0	0	0	0	0
Ltbp2	Core matrisome	ECM Glycoproteins	GO:CC extracellular matrix (GO:0005576, GO:0005578 & GO:0031012) & GO:CC not extracellular matrix	0.000194734	0.000325408	0.000378501	0.000331998	0.000315075	0	0	0	0	0
Matn2	Core matrisome	ECM Glycoproteins	GO:CC extracellular matrix (GO:0005576, GO:0005578 & GO:0031012) & GO:CC not extracellular matrix	5.19292e-05	0	3.98422e-05	4.14998e-05	3.93844e-05	0	0	0	0	0
Matn4	Core matrisome	ECM Glycoproteins	GO:CC extracellular matrix (GO:0005576, GO:0005578 & GO:0031012) & GO:CC not extracellular matrix	0.00176559	0.00138298	0.00135464	0.00125537	0.00119138	0	0	0	0	0
Mfap2	Core matrisome	ECM Glycoproteins	GO:CC extracellular matrix (GO:0005576, GO:0005578 & GO:0031012) & GO:CC not extracellular matrix	0	0.000935549	0.000916371	0.00144212	0.00136861	0	0	0	0	0
Mfap4	Core matrisome	ECM Glycoproteins	GO:CC extracellular matrix (GO:0005576, GO:0005578 & GO:0031012) & GO:CC not extracellular matrix	0.000480345	0.00062031	0.000368541	0.000632872	0.000600612	0	0	0	0	0
Mfap5	Core matrisome	ECM Glycoproteins	GO:CC extracellular matrix (GO:0005576, GO:0005578 & GO:0031012) & GO:CC not extracellular matrix	0.000817884	0.00337611	0.00237061	0.00344448	0.00234337	0	0	0	0	0
Mgp	Core matrisome	ECM Glycoproteins	GO:CC extracellular matrix (GO:0005576, GO:0005578 & GO:0031012) & GO:CC not extracellular matrix	0	0	0	0	0	0.000880726	0.00157405	0.00233195	0.00106847	0.000402303
Nid1	Core matrisome	ECM Glycoproteins	GO:CC extracellular matrix (GO:0005576, GO:0005578 & GO:0031012) & GO:CC not extracellular matrix	0.00045438	0.000315239	0.000348619	0.000363123	0.000443075	0	5.40115e-05	2.0576e-05	0	0
Nid2	Core matrisome	ECM Glycoproteins	GO:CC extracellular matrix (GO:0005576, GO:0005578 & GO:0031012) & GO:CC not extracellular matrix	0.000506309	0.000355915	0.000348619	0.000363123	0.000305229	0	0	0	0	0
Pcolce	Core matrisome	ECM Glycoproteins	GO:CC extracellular matrix (GO:0005576, GO:0005578 & GO:0031012) & GO:CC not extracellular matrix	0.000259646	0.00010169	9.96056e-05	0.00010375	0.000196922	0.000360297	0.000162035	0.00030864	0.000582802	0.000187741
Postn	Core matrisome	ECM Glycoproteins	GO:CC extracellular matrix (GO:0005576, GO:0005578 & GO:0031012) & GO:CC not extracellular matrix	0.027094	0.0428624	0.0411969	0.0429108	0.0392761	0.0122341	0.0104242	0.017421	0.0110052	0.00515842
Rspo2	Core matrisome	ECM Glycoproteins	GO:CC extracellular matrix (GO:0005576, GO:0005578 & GO:0031012) & GO:CC not extracellular matrix	0	0.000172873	0.000169329	0	0.000167384	0	0	0	0	0
Spp1	Core matrisome	ECM Glycoproteins	GO:CC extracellular matrix (GO:0005576, GO:0005578 & GO:0031012) & GO:CC not extracellular matrix	0	0	0	0	0	0.000128106	0.000262342	0.000233195	0.000155414	0
Srpx	Core matrisome	ECM Glycoproteins	GO:CC not extracellular matrix	0.00110349	0.00123045	0.0014144	0.00170149	0.00101415	0	6.94434e-05	0.000137173	0.000194267	0
Srpx2	Core matrisome	ECM Glycoproteins	GO:CC extracellular matrix (GO:0005576, GO:0005578 & GO:0031012) & GO:CC not extracellular matrix	0.00128525	0.00138298	0.00231085	0.00271824	0.0022843	7.20594e-05	6.94434e-05	6.1728e-05	8.74202e-05	0
Svep1	Core matrisome	ECM Glycoproteins	GO:CC extracellular matrix (GO:0005576, GO:0005578 & GO:0031012) & GO:CC not extracellular matrix	0	1.0169e-05	0	0	0	8.0066e-06	0	0	0	0
Tgfbi	Core matrisome	ECM Glycoproteins	GO:CC extracellular matrix (GO:0005576, GO:0005578 & GO:0031012) & GO:CC not extracellular matrix	0.000363504	0.000762676	0.000637476	0.000466873	0.000443075	0	0	0	0	0
Thbs1	Core matrisome	ECM Glycoproteins	GO:CC extracellular matrix (GO:0005576, GO:0005578 & GO:0031012) & GO:CC not extracellular matrix	0.00215506	0.00245073	0.00304793	0.00275974	0.00330829	3.20264e-05	0	4.80106e-05	0.000106847	0
Thbs2	Core matrisome	ECM Glycoproteins	GO:CC extracellular matrix (GO:0005576, GO:0005578 & GO:0031012) & GO:CC not extracellular matrix	0.00114244	0.00126096	0.00175306	0.00162887	0.00173292	3.20264e-05	0	2.74347e-05	0	0
Thbs3	Core matrisome	ECM Glycoproteins	GO:CC extracellular matrix (GO:0005576, GO:0005578 & GO:0031012) & GO:CC not extracellular matrix	0	0	0	0	0	4.0033e-05	3.85797e-05	3.42933e-05	4.85668e-05	0
Thbs4	Core matrisome	ECM Glycoproteins	GO:CC extracellular matrix (GO:0005576, GO:0005578 & GO:0031012) & GO:CC not extracellular matrix	0	0	0	0	0	0.000152125	0.000108023	0.000329216	0.000184554	0.000214562
Thsd4	Core matrisome	ECM Glycoproteins	GO:CC extracellular matrix (GO:0005576, GO:0005578 & GO:0031012) & GO:CC not extracellular matrix	5.19292e-05	4.0676e-05	3.98422e-05	4.14998e-05	3.93844e-05	0	0	0	0	0
Tinagl1	Core matrisome	ECM Glycoproteins	GO:CC extracellular matrix (GO:0005576, GO:0005578 & GO:0031012) & GO:CC not extracellular matrix	0.000532274	9.15211e-05	0.000189251	0.000425373	0.00040369	0	0	0	0	0
Tnc	Core matrisome	ECM Glycoproteins	GO:CC extracellular matrix (GO:0005576, GO:0005578 & GO:0031012) & GO:CC not extracellular matrix	0.00197331	0.00145417	0.00167337	0.00163924	0.00155569	3.20264e-05	1.54319e-05	0	0	0
Tnn	Core matrisome	ECM Glycoproteins	GO:CC extracellular matrix (GO:0005576, GO:0005578 & GO:0031012) & GO:CC not extracellular matrix	0.00499818	0.00447436	0.00397426	0.00427448	0.00433229	0.00191358	0.00139658	0.00177639	0.00177754	0.00135889
Vwa5a	Core matrisome	ECM Glycoproteins	GO:CC not extracellular matrix	0	0	0	0	0	4.80396e-05	8.48752e-05	0	0.000106847	0
Adamtsl4	Matrisome-associated	ECM Regulators	GO:CC extracellular matrix (GO:0005576, GO:0005578 & GO:0031012) & GO:CC not extracellular matrix	0.000350522	0.000762676	0.000747042	0.000933746	0.000610459	0	0	0	0	0
Ctsb	Matrisome-associated	ECM Regulators	GO:CC extracellular matrix (GO:0005576, GO:0005578 & GO:0031012) & GO:CC not extracellular matrix	0	0.000284732	0	0.000134874	0.000127999	0	0	0	0	0
F10	Matrisome-associated	ECM Regulators	GO:CC extracellular matrix (GO:0005576, GO:0005578 & GO:0031012) & GO:CC not extracellular matrix	0	0	0	0	0	0	6.94434e-05	6.1728e-05	0.000184554	0
F13a1	Matrisome-associated	ECM Regulators	GO:CC extracellular matrix (GO:0005576, GO:0005578 & GO:0031012) & GO:CC not extracellular matrix	7.78938e-05	6.10141e-05	5.97633e-05	6.22497e-05	5.90766e-05	0	0	0	0	0
F2	Matrisome-associated	ECM Regulators	GO:CC extracellular matrix (GO:0005576, GO:0005578 & GO:0031012) & GO:CC not extracellular matrix	0	0	0	0	0	0.000112092	0	9.60213e-05	0.000213694	6.25805e-05
Hrg	Matrisome-associated	ECM Regulators	GO:CC extracellular matrix (GO:0005576, GO:0005578 & GO:0031012) & GO:CC not extracellular matrix	0	0	0	0	0	0.000136112	6.17274e-05	0.000116597	7.77069e-05	0
Htra1	Matrisome-associated	ECM Regulators	GO:CC extracellular matrix (GO:0005576, GO:0005578 & GO:0031012) & GO:CC not extracellular matrix	0.00414135	0.00509467	0.00447229	0.00519785	0.00548428	0	0	0	0	0
Htra3	Matrisome-associated	ECM Regulators	GO:CC extracellular matrix (GO:0005576, GO:0005578 & GO:0031012) & GO:CC not extracellular matrix	0.00199927	0.00156603	0.00153393	0.00115162	0.0015163	0	0	0	0	0
Itih2	Matrisome-associated	ECM Regulators	GO:CC extracellular matrix (GO:0005576, GO:0005578 & GO:0031012) & GO:CC not extracellular matrix	0.000116841	5.0845e-05	8.9645e-05	5.18748e-05	0.000137845	0	0	0	0	0
Kng1	Matrisome-associated	ECM Regulators	GO:CC extracellular matrix (GO:0005576, GO:0005578 & GO:0031012) & GO:CC not extracellular matrix	0	0	0	0	0	0.000168139	0.000162035	0.000233195	9.71336e-05	8.94007e-05
Lox	Matrisome-associated	ECM Regulators	GO:CC extracellular matrix (GO:0005576, GO:0005578 & GO:0031012) & GO:CC not extracellular matrix	0.000441398	0.000488112	0.000637476	0.00102712	0.000787688	0	0	0	0	0
Loxl1	Matrisome-associated	ECM Regulators	GO:CC extracellular matrix (GO:0005576, GO:0005578 & GO:0031012) & GO:CC not extracellular matrix	0.00112946	0.00116944	0.000866568	0.00119312	0.000728612	0	0	0	0	0
Loxl2	Matrisome-associated	ECM Regulators	GO:CC extracellular matrix (GO:0005576, GO:0005578 & GO:0031012) & GO:CC not extracellular matrix	0.000298593	0.000111859	0.000169329	0.000238624	0.00022646	0	0	0	0	0
Mmp11	Matrisome-associated	ECM Regulators	GO:CC extracellular matrix (GO:0005576, GO:0005578 & GO:0031012) & GO:CC not extracellular matrix	0	0	0	0	8.86149e-05	7.20594e-05	6.94434e-05	6.1728e-05	0	0
Mmp2	Matrisome-associated	ECM Regulators	GO:CC extracellular matrix (GO:0005576, GO:0005578 & GO:0031012) & GO:CC not extracellular matrix	0	0.000132197	0.000129487	6.22497e-05	0	0	0	0	0	0
Plg	Matrisome-associated	ECM Regulators	GO:CC extracellular matrix (GO:0005576, GO:0005578 & GO:0031012) & GO:CC not extracellular matrix	0	0	0	0	0	4.0033e-05	0	7.54453e-05	0.000165127	9.83407e-05
Pzp	Matrisome-associated	ECM Regulators	GO:CC extracellular matrix (GO:0005576, GO:0005578 & GO:0031012) & GO:CC not extracellular matrix	0	0	0	0	0	0.000120099	4.62956e-05	0.000226336	0.000184554	0.000107281
Serpina1a	Matrisome-associated	ECM Regulators	GO:CC extracellular matrix (GO:0005576, GO:0005578 & GO:0031012) & GO:CC not extracellular matrix	0	0	0	0	0	0	0.000516967	0.000582986	0.000650795	0
Serpina1b	Matrisome-associated	ECM Regulators	GO:CC extracellular matrix (GO:0005576, GO:0005578 & GO:0031012) & GO:CC not extracellular matrix	0	0	0	0	0	0	0.000516967	0.00045953	0.000660508	0.000598984
Serpina1d	Matrisome-associated	ECM Regulators	GO:CC extracellular matrix (GO:0005576, GO:0005578 & GO:0031012) & GO:CC not extracellular matrix	0	0	0	0	0	0.000536442	0.000516967	0.00045953	0.000650795	0
Serpina1e	Matrisome-associated	ECM Regulators	GO:CC extracellular matrix (GO:0005576, GO:0005578 & GO:0031012) & GO:CC not extracellular matrix	0	0	0	0	0	0.000288238	0.000177466	0.000246912	0.000223407	0.000205622
Serpina3k	Matrisome-associated	ECM Regulators	GO:CC extracellular matrix (GO:0005576, GO:0005578 & GO:0031012) & GO:CC not extracellular matrix	0	0	0	0	0	0.000816673	0.000640422	0.000569269	0.000806209	0.000312902
Serpinb6	Matrisome-associated	ECM Regulators	gene not present in GO IDs	0	0	0	0	0	9.60792e-05	0.000300921	8.2304e-05	0.000242834	0.000223502
Serpinc1	Matrisome-associated	ECM Regulators	GO:CC extracellular matrix (GO:0005576, GO:0005578 & GO:0031012) & GO:CC not extracellular matrix	0.000116841	0	0	0	0	7.20594e-05	6.94434e-05	6.1728e-05	8.74202e-05	0
Serpinf1	Matrisome-associated	ECM Regulators	GO:CC extracellular matrix (GO:0005576, GO:0005578 & GO:0031012) & GO:CC not extracellular matrix	0	0	0	0	0	0.000832686	0.00116511	0.000864192	0.00147643	0.00113539
Serping1	Matrisome-associated	ECM Regulators	GO:CC extracellular matrix (GO:0005576, GO:0005578 & GO:0031012) & GO:CC not extracellular matrix	0	0	0	0	0	7.20594e-05	6.94434e-05	0	8.74202e-05	8.04606e-05
Serpinh1	Matrisome-associated	ECM Regulators	GO:CC not extracellular matrix	0.0082827	0.0113791	0.00799833	0.00662959	0.0088418	0.0021858	0.0031481	0.0024554	0.00577945	0.00184165
Tgm2	Matrisome-associated	ECM Regulators	GO:CC extracellular matrix (GO:0005576, GO:0005578 & GO:0031012) & GO:CC not extracellular matrix	0.00106455	0.000722	0.000707199	0.000632872	0.000699073	0	0	0	0	0
Anxa1	Matrisome-associated	ECM-affiliated Proteins	GO:CC extracellular matrix (GO:0005576, GO:0005578 & GO:0031012) & GO:CC not extracellular matrix	0.00170068	0.00162704	0.00159369	0.00165999	0.00227445	0.00306653	0.00297063	0.00224964	0.00273917	0.00119797
Anxa11	Matrisome-associated	ECM-affiliated Proteins	GO:CC not extracellular matrix	0	0	0	0	0	0.000240198	0.000146603	0.00020576	0	0
Anxa2	Matrisome-associated	ECM-affiliated Proteins	GO:CC extracellular matrix (GO:0005576, GO:0005578 & GO:0031012) & GO:CC not extracellular matrix	0.00353118	0.00234904	0.00499024	0.00519785	0.00653781	0.00938373	0.00698292	0.00539091	0.00888772	0.00463095
Anxa4	Matrisome-associated	ECM-affiliated Proteins	GO:CC not extracellular matrix	0	0	0	0	0	0.000112092	0.000231478	9.60213e-05	0.000135987	0.000268202
Anxa5	Matrisome-associated	ECM-affiliated Proteins	GO:CC not extracellular matrix	0.00062315	0.000691493	0.000916371	0.000705497	0.000905842	0.00902343	0.00563263	0.00774343	0.00614856	0.00480081
Anxa6	Matrisome-associated	ECM-affiliated Proteins	GO:CC not extracellular matrix	0.000259646	0.000132197	0.000199211	0.000456498	0.000275691	0.000784647	0.00107251	0.00128943	0.0016707	0.00111751
C1qb	Matrisome-associated	ECM-affiliated Proteins	GO:CC extracellular matrix (GO:0005576, GO:0005578 & GO:0031012) & GO:CC not extracellular matrix	0	0	0	0.000197124	0	0	0	0	0.000184554	0
C1qtnf3	Matrisome-associated	ECM-affiliated Proteins	GO:CC extracellular matrix (GO:0005576, GO:0005578 & GO:0031012) & GO:CC not extracellular matrix	0.000869814	0.000681324	0.000667357	0.000695122	0.000659689	0	0	0	0	0
Clec11a	Matrisome-associated	ECM-affiliated Proteins	GO:CC extracellular matrix (GO:0005576, GO:0005578 & GO:0031012) & GO:CC not extracellular matrix	0.00147998	0.00178975	0.00175306	0.00182599	0.00140799	0	0	0.000198901	0.000281687	0.000259262
Colec12	Matrisome-associated	ECM-affiliated Proteins	GO:CC not extracellular matrix	0	6.10141e-05	0	0	0	0	4.62956e-05	0	5.82802e-05	0
Grem1	Matrisome-associated	ECM-affiliated Proteins	GO:CC extracellular matrix (GO:0005576, GO:0005578 & GO:0031012) & GO:CC not extracellular matrix	0	0.000244056	0.000239053	0.000248999	0.000236307	0	0	0	0	0
Hpx	Matrisome-associated	ECM-affiliated Proteins	GO:CC extracellular matrix (GO:0005576, GO:0005578 & GO:0031012) & GO:CC not extracellular matrix	0	0	0	0	0	0.000248205	0.000339501	0.000397802	0.000709075	0.000652625
Lgals1	Matrisome-associated	ECM-affiliated Proteins	GO:CC extracellular matrix (GO:0005576, GO:0005578 & GO:0031012) & GO:CC not extracellular matrix	0.00954198	0.0275987	0.0504104	0.0281576	0.0267223	0.00192959	0.00281631	0.00165294	0.00236035	0.0021635
Lgals3	Matrisome-associated	ECM-affiliated Proteins	GO:CC extracellular matrix (GO:0005576, GO:0005578 & GO:0031012) & GO:CC not extracellular matrix	0.00171366	0.00134231	0.00131479	0.000995995	0.000945226	0	0.000146603	0	0.000184554	0
Lgals9	Matrisome-associated	ECM-affiliated Proteins	GO:CC extracellular matrix (GO:0005576, GO:0005578 & GO:0031012) & GO:CC not extracellular matrix	0.00114244	0.000671155	0.000458186	0.000269749	0.000452921	0	0	0	0	0
Lman1	Matrisome-associated	ECM-affiliated Proteins	GO:CC not extracellular matrix	0	0	0	0	0	0.000224185	0.000216046	0.000192043	0.000378821	0.000348663
Sftpd	Matrisome-associated	ECM-affiliated Proteins	GO:CC extracellular matrix (GO:0005576, GO:0005578 & GO:0031012) & GO:CC not extracellular matrix	0	0.000132197	0.000129487	0.000134874	0.000127999	0.000104086	0	0	0.000126274	0
Angptl2	Matrisome-associated	Secreted Factors	GO:CC extracellular matrix (GO:0005576, GO:0005578 & GO:0031012) & GO:CC not extracellular matrix	0.000103858	8.13521e-05	7.96844e-05	8.29996e-05	7.87688e-05	0	0	0	0	8.04606e-05
Angptl4	Matrisome-associated	Secreted Factors	GO:CC extracellular matrix (GO:0005576, GO:0005578 & GO:0031012) & GO:CC not extracellular matrix	0	0	0	0	0	8.80726e-05	0	7.54453e-05	0.000106847	0
Clcf1	Matrisome-associated	Secreted Factors	GO:CC extracellular matrix (GO:0005576, GO:0005578 & GO:0031012) & GO:CC not extracellular matrix	0	0	0	0	0	0.000160132	0.000154319	0.000137173	0.000194267	0.000178801
S100a10	Matrisome-associated	Secreted Factors	GO:CC not extracellular matrix	0	0	0.000498028	0	0.000492305	0.000408336	0.000393512	0.000349792	0	0
S100a11	Matrisome-associated	Secreted Factors	GO:CC not extracellular matrix	0.000662097	0.000518619	0.000507988	0.000529122	0.000502151	0.00102484	0.000995355	0.00168037	0.000495381	0.000455943
S100a13	Matrisome-associated	Secreted Factors	GO:CC extracellular matrix (GO:0005576, GO:0005578 & GO:0031012) & GO:CC not extracellular matrix	0.000662097	0.000518619	0.000507988	0.000529122	0.000502151	0	0	0	0	0
S100a4	Matrisome-associated	Secreted Factors	GO:CC extracellular matrix (GO:0005576, GO:0005578 & GO:0031012) & GO:CC not extracellular matrix	0.0176429	0.00911143	0.0135663	0.00929596	0.00882211	0.00037631	0.000362649	0.000322357	0.000466241	0.000420183
S100a6	Matrisome-associated	Secreted Factors	GO:CC not extracellular matrix	0.0019084	0.00293884	0.0050998	0.00299836	0.00284552	0.000464383	0.00115739	0.000397802	0.00146672	0.00134101
Acaa2	Non-matrisome	Non-matrisome	GO:CC not extracellular matrix	0	0	0	0	0	9.60792e-05	9.25912e-05	8.2304e-05	0.000242834	0.000107281
Acadl	Non-matrisome	Non-matrisome	GO:CC not extracellular matrix	0	0	0	0	0	8.0066e-05	7.71593e-05	6.85866e-05	9.71336e-05	0
Acat1	Non-matrisome	Non-matrisome	GO:CC extracellular matrix (GO:0005576, GO:0005578 & GO:0031012) & GO:CC not extracellular matrix	0.000662097	0.000111859	0.000856608	0.000705497	0.000846765	0.000296244	0.000285489	0.000253771	0.000670222	0.000330782
Aco2	Non-matrisome	Non-matrisome	GO:CC not extracellular matrix	0	0	0	0	0	0.000200165	0.000192898	0.000171467	0.00017484	0.000286082
Acta2	Non-matrisome	Non-matrisome	GO:CC not extracellular matrix	0.0267955	0.0236328	0.0206383	0.0241114	0.0228823	0	0.00252311	0	0	0.0033704
Actb	Non-matrisome	Non-matrisome	GO:CC not extracellular matrix	0.0193566	0.0216091	0.0266644	0.0247546	0.026358	0	0	0	0	0
Actbl2	Non-matrisome	Non-matrisome	GO:CC not extracellular matrix	0.00357013	0.00239989	0.00235069	0.00285311	0.00270768	0	0	0	0	0
Actg1	Non-matrisome	Non-matrisome	GO:CC not extracellular matrix	0.0217713	0.0242633	0.0299016	0.0277737	0.033142	0.0199444	0.00655082	0.0152331	0.0094511	0.00759012
Actn1	Non-matrisome	Non-matrisome	GO:CC not extracellular matrix	0.00137612	0.00138298	0.00114546	0.000663997	0.000955072	0.000648534	0.000393512	0.000679008	0.000573088	0.000339723
Actn4	Non-matrisome	Non-matrisome	GO:CC not extracellular matrix	0.00171366	0.00124062	0.00112554	0.000653622	0.000689227	0.000456376	0.000385797	0.000438954	0.000553661	0.000447003
Actr2	Non-matrisome	Non-matrisome	GO:CC not extracellular matrix	0.000882796	0.000233887	0.000229093	0.000238624	0.00035446	8.80726e-05	0	0.000157749	0	9.83407e-05
Actr3	Non-matrisome	Non-matrisome	GO:CC not extracellular matrix	0.00153191	0.000488112	0.000976135	0.000352748	0.000620305	0.000280231	0.000270058	0.000240053	0.000475955	0.000312902
Adk	Non-matrisome	Non-matrisome	GO:CC not extracellular matrix	0	0	0	0	0	9.60792e-05	0.000324069	8.2304e-05	0.00011656	0
Adra2c	Non-matrisome	Non-matrisome	GO:CC not extracellular matrix	0	0.00010169	9.96056e-05	0	9.84611e-05	8.0066e-05	0	6.85866e-05	9.71336e-05	8.94007e-05
Agpat1	Non-matrisome	Non-matrisome	GO:CC extracellular matrix (GO:0005576, GO:0005578 & GO:0031012) & GO:CC not extracellular matrix	0.000207717	0.000162704	0.000159369	0	0.000157538	0	0	0	0	0
Ahsa2	Non-matrisome	Non-matrisome	GO:CC not extracellular matrix	0.00016877	0.000132197	0.000129487	0	0	0	0	0	0	0
Ahsg	Non-matrisome	Non-matrisome	GO:CC extracellular matrix (GO:0005576, GO:0005578 & GO:0031012) & GO:CC not extracellular matrix	0	0	0	0	0	0.000224185	0.000216046	0.000438954	0.000437101	0.000250322
Ak1	Non-matrisome	Non-matrisome	GO:CC extracellular matrix (GO:0005576, GO:0005578 & GO:0031012) & GO:CC not extracellular matrix	0.000311575	0.000244056	0.000239053	0.000248999	0.000236307	0.000192158	0.000709866	0.000164608	0.000233121	0.000214562
Akr1b1	Non-matrisome	Non-matrisome	GO:CC not extracellular matrix	0	0	0	0	0	0.000112092	0.000108023	9.60213e-05	0.000291401	0
Alb	Non-matrisome	Non-matrisome	GO:CC extracellular matrix (GO:0005576, GO:0005578 & GO:0031012) & GO:CC not extracellular matrix	0	0	0	7.26247e-05	6.89227e-05	0.0055806	0.00463727	0.00517143	0.00638168	0.00329888
Aldh18a1	Non-matrisome	Non-matrisome	GO:CC not extracellular matrix	0	0	4.98028e-05	0	4.92305e-05	4.80396e-05	4.62956e-05	7.54453e-05	0.00017484	5.36404e-05
Aldh2	Non-matrisome	Non-matrisome	GO:CC not extracellular matrix	0	0	0	0	0	0.000408336	0.000725297	0.000445813	0.00146672	0.000348663
Aldh3a1	Non-matrisome	Non-matrisome	GO:CC not extracellular matrix	0	0	0	0	0	8.0066e-05	7.71593e-05	0	9.71336e-05	8.94007e-05
Aldoa	Non-matrisome	Non-matrisome	GO:CC not extracellular matrix	0	0	0	0	0	0.000344284	0.000331785	0.000418378	0.000262261	0.000384423
Alpl	Non-matrisome	Non-matrisome	GO:CC extracellular matrix (GO:0005576, GO:0005578 & GO:0031012) & GO:CC not extracellular matrix	0.000493327	0.000183042	0.000498028	0.000280124	0.00017723	0.000736607	0.000393512	0.00100136	0.00164156	0.000697325
Ankrd53	Non-matrisome	Non-matrisome	GO:CC not extracellular matrix	0.000103858	8.13521e-05	0	0	7.87688e-05	0	0	0	0	0
Anln	Non-matrisome	Non-matrisome	GO:CC not extracellular matrix	0	0	0	0	0	3.20264e-05	3.08637e-05	2.74347e-05	3.88534e-05	0
Anpep	Non-matrisome	Non-matrisome	GO:CC not extracellular matrix	0.000116841	9.15211e-05	0.000288856	0.000145249	0.000285537	0	3.08637e-05	2.74347e-05	0	0
Ap2a1	Non-matrisome	Non-matrisome	GO:CC not extracellular matrix	0	0	0	0	0	3.20264e-05	0	6.1728e-05	3.88534e-05	0
Ap2b1	Non-matrisome	Non-matrisome	GO:CC not extracellular matrix	6.49115e-05	0	0	0	0	4.0033e-05	0	0	0	0
Ap2m1	Non-matrisome	Non-matrisome	GO:CC not extracellular matrix	0	0	0	0	0	8.0066e-05	7.71593e-05	0	9.71336e-05	0.000187741
Apoa1	Non-matrisome	Non-matrisome	GO:CC extracellular matrix (GO:0005576, GO:0005578 & GO:0031012) & GO:CC not extracellular matrix	0	0	0	0	0	0.0019376	0.00187497	0.00205074	0.00237977	0.00135889
Apoa2	Non-matrisome	Non-matrisome	GO:CC extracellular matrix (GO:0005576, GO:0005578 & GO:0031012) & GO:CC not extracellular matrix	0	0	0	0	0	0	0.000393512	0.000349792	0.000495381	0.000455943
Apoa4	Non-matrisome	Non-matrisome	GO:CC extracellular matrix (GO:0005576, GO:0005578 & GO:0031012) & GO:CC not extracellular matrix	0	0	0	0	0	0.000184152	8.48752e-05	0.000356651	0.000106847	9.83407e-05
Apoe	Non-matrisome	Non-matrisome	GO:CC extracellular matrix (GO:0005576, GO:0005578 & GO:0031012) & GO:CC not extracellular matrix	0	0	0.000139448	0	0	0	0.000108023	0	0.000135987	0.000268202
Aqp1	Non-matrisome	Non-matrisome	GO:CC not extracellular matrix	0.00116841	0.000915211	0.000617554	0.000933746	0.000886149	0.000144119	0.000300921	0.000260629	0.000378821	0.000348663
Arcn1	Non-matrisome	Non-matrisome	GO:CC not extracellular matrix	0	0.000183042	0.00017929	0.000186749	0.00017723	0.000224185	0.000138887	0.000349792	0.000378821	0.000160921
Arf3	Non-matrisome	Non-matrisome	GO:CC not extracellular matrix	0.00368697	0.00210499	0.000956213	0.00214761	0.00142768	0	0	0.00101508	0.00206894	0
Arf4	Non-matrisome	Non-matrisome	GO:CC extracellular matrix (GO:0005576, GO:0005578 & GO:0031012) & GO:CC not extracellular matrix	0.0027133	0.00212532	0.00208176	0.00152512	0.00205784	0.000464383	0.000763877	0.000672149	0.000961623	0.000518524
Arf5	Non-matrisome	Non-matrisome	GO:CC not extracellular matrix	0	0	0	0	0	0.000784647	0.00114196	0.00101508	0.00144729	0.000876126
Arhgap20	Non-matrisome	Non-matrisome	GO:CC not extracellular matrix	0	0	0	0	0	3.20264e-05	0	2.74347e-05	3.88534e-05	0
Arhgdia	Non-matrisome	Non-matrisome	GO:CC not extracellular matrix	0	0	0	0	0	0.000392323	0.000378081	0.000336075	0.000213694	0.000438063
Arhgef40	Non-matrisome	Non-matrisome	GO:CC not extracellular matrix	0	0	0	0	0	2.40198e-05	2.31478e-05	0	0	2.68202e-05
Arl1	Non-matrisome	Non-matrisome	GO:CC extracellular matrix (GO:0005576, GO:0005578 & GO:0031012) & GO:CC not extracellular matrix	0	0.000254225	0.000249014	0	0	0.000208172	0	0.000178325	0.000252547	0
Arpc1b	Non-matrisome	Non-matrisome	GO:CC not extracellular matrix	0.000519292	0.000122028	0.000398422	0.000124499	0.000551382	0	0.000192898	0	0.000398248	0.000223502
Arpc2	Non-matrisome	Non-matrisome	GO:CC extracellular matrix (GO:0005576, GO:0005578 & GO:0031012) & GO:CC not extracellular matrix	0.00253155	0.000986394	0.000966174	0.000321623	0.00155569	0.000120099	0.000115739	0	0.000310827	0.000286082
Arpc3	Non-matrisome	Non-matrisome	GO:CC not extracellular matrix	0.00123332	0.000569464	0.000557791	0.00098562	0.00093538	0.000200165	0.000439808	0.000171467	0.000563375	0.000509584
Arpc4	Non-matrisome	Non-matrisome	GO:CC extracellular matrix (GO:0005576, GO:0005578 & GO:0031012) & GO:CC not extracellular matrix	0.00201226	0.00103724	0.00101598	0.00160812	0.00152615	0.000832686	0.00122683	0.000713301	0.00155414	0.000929767
Arpc5	Non-matrisome	Non-matrisome	GO:CC extracellular matrix (GO:0005576, GO:0005578 & GO:0031012) & GO:CC not extracellular matrix	0.000428416	0.000335577	0.000328698	0.000342373	0.000324921	0	0.000254626	0	0.000320541	0.000295022
Asap2	Non-matrisome	Non-matrisome	GO:CC not extracellular matrix	5.19292e-05	0	3.98422e-05	0	3.93844e-05	3.20264e-05	3.85797e-05	2.74347e-05	4.85668e-05	4.47003e-05
Asph	Non-matrisome	Non-matrisome	GO:CC extracellular matrix (GO:0005576, GO:0005578 & GO:0031012) & GO:CC not extracellular matrix	0	0	0	0	0	9.60792e-05	9.25912e-05	0.000178325	0.000184554	0.000232442
Asphd1	Non-matrisome	Non-matrisome	GO:CC not extracellular matrix	0	0	0	0	0	0.000104086	0	0	0	0
Ass1	Non-matrisome	Non-matrisome	GO:CC not extracellular matrix	0.000129823	0.00010169	9.96056e-05	0.000228249	9.84611e-05	0	0	0	0	0
Atic	Non-matrisome	Non-matrisome	GO:CC not extracellular matrix	0	0	0	0	0	0	0.000192898	0.000171467	0.000242834	0
Atp1a1	Non-matrisome	Non-matrisome	GO:CC not extracellular matrix	0	0	0	0	0	3.20264e-05	0	0.000123456	0.000330254	0.000250322
Atp1a3	Non-matrisome	Non-matrisome	GO:CC not extracellular matrix	0	0	0	0	0	3.20264e-05	0	0	0.00017484	0.000116221
Atp2a2	Non-matrisome	Non-matrisome	GO:CC not extracellular matrix	5.19292e-05	8.13521e-05	0	8.29996e-05	7.87688e-05	0	0	0	0	0
Atp5f1a	Non-matrisome	Non-matrisome	GO:CC not extracellular matrix	0.00228488	0.00201346	0.00154389	0.00230324	0.00152615	0.00252208	0.00197528	0.00216734	0.00309856	0.002834
Atp5f1b	Non-matrisome	Non-matrisome	GO:CC not extracellular matrix	0.0010256	0.000955887	0.00128491	0.000663997	0.00127015	0.00139315	0.00135029	0.00119341	0.00170955	0.000715205
Atp5f1c	Non-matrisome	Non-matrisome	GO:CC not extracellular matrix	0	0	0	0	0	0.000120099	0.000254626	0.00010288	0.0001457	0
Atp5mf	Non-matrisome	Non-matrisome	GO:CC not extracellular matrix	0	0	0	0	0	0.000448369	0.000432092	0.000384085	0.000543948	0.000500644
Atp5po	Non-matrisome	Non-matrisome	GO:CC not extracellular matrix	0	0	0	0	0	0.000176145	0.000640422	0.000843616	0.000806209	0.000742025
Atp6v0c	Non-matrisome	Non-matrisome	GO:CC not extracellular matrix	0.00103858	0.000345746	0.000796844	0.000829996	0.000787688	0	0	0	0	0
Axl	Non-matrisome	Non-matrisome	GO:CC not extracellular matrix	0	0	0	0	0	4.0033e-05	3.85797e-05	0	4.85668e-05	0
Banf1	Non-matrisome	Non-matrisome	GO:CC not extracellular matrix	0.00634834	0.013535	0.0132575	0.00849708	0.0209722	0	0	0	0	0
Bcl11b	Non-matrisome	Non-matrisome	GO:CC not extracellular matrix	0	0	0	0	0	4.0033e-05	0	3.42933e-05	4.85668e-05	4.47003e-05
Blmh	Non-matrisome	Non-matrisome	GO:CC not extracellular matrix	0	0	0	0	0	7.20594e-05	6.94434e-05	6.1728e-05	8.74202e-05	0
C3	Non-matrisome	Non-matrisome	GO:CC extracellular matrix (GO:0005576, GO:0005578 & GO:0031012) & GO:CC not extracellular matrix	0	0	0	0	0	0.000432356	0.000679002	0.000706442	0.000913056	0.000670505
Ca3	Non-matrisome	Non-matrisome	gene not present in GO IDs	0.000220699	0.000172873	0	0	0.000167384	0	0	0.000116597	0.000369108	0.000151981
Cacna1s	Non-matrisome	Non-matrisome	GO:CC not extracellular matrix	0	0	0	4.14998e-05	1.96922e-05	0	0	1.37173e-05	0	0
Calm1	Non-matrisome	Non-matrisome	GO:CC not extracellular matrix	0	0.000325408	0.000318738	0.000331998	0.000315075	0.000256211	0.000570979	0.000507541	0.000728502	0.000661565
Calr	Non-matrisome	Non-matrisome	GO:CC extracellular matrix (GO:0005576, GO:0005578 & GO:0031012) & GO:CC not extracellular matrix	0.000441398	0.000477943	0.000468146	0.000217874	0.000206768	0.000792653	0.000262342	0.000816181	0.000466241	0.000303962
Calu	Non-matrisome	Non-matrisome	GO:CC extracellular matrix (GO:0005576, GO:0005578 & GO:0031012) & GO:CC not extracellular matrix	0.00016877	0.000467774	0.000278896	0.000134874	0.000639997	0	0.000108023	0	0.000135987	0.000125161
Camkk1	Non-matrisome	Non-matrisome	GO:CC not extracellular matrix	0.000116841	9.15211e-05	8.9645e-05	9.33746e-05	8.86149e-05	0	0	0	0	0
Cand1	Non-matrisome	Non-matrisome	GO:CC extracellular matrix (GO:0005576, GO:0005578 & GO:0031012) & GO:CC not extracellular matrix	3.89469e-05	7.11831e-05	2.98817e-05	3.11249e-05	2.95383e-05	8.80726e-05	5.40115e-05	2.74347e-05	0.0001457	3.57603e-05
Canx	Non-matrisome	Non-matrisome	GO:CC not extracellular matrix	0	7.11831e-05	0	0	0	5.60462e-05	0	4.80106e-05	6.79935e-05	0
Cap1	Non-matrisome	Non-matrisome	GO:CC extracellular matrix (GO:0005576, GO:0005578 & GO:0031012) & GO:CC not extracellular matrix	0.000116841	9.15211e-05	8.9645e-05	0	0	0.000160132	7.71593e-05	0.000137173	0	0.000286082
Capg	Non-matrisome	Non-matrisome	GO:CC not extracellular matrix	0	0	0	0	0	0.000344284	0.000100307	0.000185184	0.000126274	0
Capn2	Non-matrisome	Non-matrisome	GO:CC not extracellular matrix	0	0	0	0	0	9.60792e-05	4.62956e-05	8.2304e-05	5.82802e-05	5.36404e-05
Capns1	Non-matrisome	Non-matrisome	GO:CC not extracellular matrix	0.000233681	0.000183042	0	0.000186749	0.00017723	0	0	0	0	0
Capza1	Non-matrisome	Non-matrisome	GO:CC not extracellular matrix	0.000415433	0	0	0	0	0	0.000115739	0	0.0001457	0.000134101
Capza2	Non-matrisome	Non-matrisome	GO:CC not extracellular matrix	0.000973672	0.000325408	0.000318738	0.000549872	0.000315075	0.000264218	0	0.000226336	0	0
Capzb	Non-matrisome	Non-matrisome	GO:CC not extracellular matrix	0.00189541	0.000579634	0.000816766	0.000591372	0.00143753	0.000128106	0.000277773	0.000576128	0.000349681	0.000321842
Card14	Non-matrisome	Non-matrisome	GO:CC not extracellular matrix	0	0	3.98422e-05	4.14998e-05	3.93844e-05	0	3.08637e-05	2.74347e-05	3.88534e-05	0
Cav1	Non-matrisome	Non-matrisome	GO:CC not extracellular matrix	0.000921743	0.000722	0.00206184	0.000736622	0.000699073	0	0.000200614	0	0.000252547	0
Cavin1	Non-matrisome	Non-matrisome	GO:CC not extracellular matrix	0	0.000111859	0	0.000114124	0	0.000192158	0.000185182	7.54453e-05	0.000106847	0
Ccdc63	Non-matrisome	Non-matrisome	GO:CC not extracellular matrix	9.0876e-05	0	6.97239e-05	0	6.89227e-05	0	0	0	0	0
Ccdc80	Non-matrisome	Non-matrisome	GO:CC extracellular matrix (GO:0005576, GO:0005578 & GO:0031012) & GO:CC not extracellular matrix	0	0	3.98422e-05	4.14998e-05	3.93844e-05	0	0	0	0	0
Cct2	Non-matrisome	Non-matrisome	GO:CC not extracellular matrix	0.000103858	0.000183042	0.00017929	0.000280124	0.00017723	0	0	0	0	0
Cct3	Non-matrisome	Non-matrisome	GO:CC not extracellular matrix	0	0	7.96844e-05	0	7.87688e-05	6.40528e-05	0.000200614	5.48693e-05	0.000165127	7.15205e-05
Cct4	Non-matrisome	Non-matrisome	GO:CC not extracellular matrix	0.000103858	0.000172873	0.000169329	8.29996e-05	0.000167384	0	0	5.48693e-05	7.77069e-05	0
Cct6a	Non-matrisome	Non-matrisome	GO:CC not extracellular matrix	0	0.000172873	0.000169329	0.000176374	7.87688e-05	6.40528e-05	6.17274e-05	0.000192043	0.00017484	0
Cct7	Non-matrisome	Non-matrisome	GO:CC not extracellular matrix	0	0	7.96844e-05	8.29996e-05	7.87688e-05	0	0	0	0.000165127	0
Cct8	Non-matrisome	Non-matrisome	GO:CC not extracellular matrix	0	0	0	0	0	6.40528e-05	0.00020833	0.000116597	0.000359394	0.000151981
Cd44	Non-matrisome	Non-matrisome	GO:CC extracellular matrix (GO:0005576, GO:0005578 & GO:0031012) & GO:CC not extracellular matrix	0.000233681	6.10141e-05	5.97633e-05	6.22497e-05	5.90766e-05	4.80396e-05	4.62956e-05	4.1152e-05	5.82802e-05	5.36404e-05
Cd9	Non-matrisome	Non-matrisome	GO:CC extracellular matrix (GO:0005576, GO:0005578 & GO:0031012) & GO:CC not extracellular matrix	0	0	0	0	0	0.000160132	0.000154319	0.000301781	0.000194267	0
Cdkn2a	Non-matrisome	Non-matrisome	GO:CC not extracellular matrix	0.000493327	0	0	0.000394248	0.000374152	0	0	0	0	0
CEFIP	Non-matrisome	Non-matrisome	GO:CC not extracellular matrix	0	0	0	0	0	0	2.31478e-05	0	2.91401e-05	2.68202e-05
Cenpv	Non-matrisome	Non-matrisome	GO:CC not extracellular matrix	0.000843849	0.000396591	0.000388462	0.000674372	0.000925534	0	0	0	0	0
Cfb	Non-matrisome	Non-matrisome	GO:CC extracellular matrix (GO:0005576, GO:0005578 & GO:0031012) & GO:CC not extracellular matrix	0	0	0	0	0	0	4.62956e-05	4.1152e-05	0.00011656	5.36404e-05
Cfh	Non-matrisome	Non-matrisome	GO:CC extracellular matrix (GO:0005576, GO:0005578 & GO:0031012) & GO:CC not extracellular matrix	0	0	0	0	0	0	2.31478e-05	2.0576e-05	6.79935e-05	2.68202e-05
Cfl1	Non-matrisome	Non-matrisome	GO:CC extracellular matrix (GO:0005576, GO:0005578 & GO:0031012) & GO:CC not extracellular matrix	0.00218103	0.000650817	0	0.000290499	0.00108307	0.00198564	0.000501535	0.00170095	0.0010879	0.00100129
Ckap4	Non-matrisome	Non-matrisome	GO:CC not extracellular matrix	0.000103858	0.000254225	0.000159369	0.000165999	0.000334768	0.00301048	0.00320211	0.00310698	0.00445843	0.0025211
Ckb	Non-matrisome	Non-matrisome	GO:CC not extracellular matrix	0	0	0	0	0	0.000928765	0.000300921	8.2304e-05	0.00011656	0
Clic4	Non-matrisome	Non-matrisome	GO:CC not extracellular matrix	0	0	0	0.000176374	0	0	0	0	0.00017484	0
Clpb	Non-matrisome	Non-matrisome	GO:CC not extracellular matrix	7.78938e-05	6.10141e-05	5.97633e-05	6.22497e-05	5.90766e-05	0	0	0	0	0
Cltc	Non-matrisome	Non-matrisome	GO:CC not extracellular matrix	0.000129823	0.000244056	0.000129487	8.29996e-05	7.87688e-05	0.00032827	0.000432092	0.000329216	0.000699362	0.000339723
Cmpk1	Non-matrisome	Non-matrisome	GO:CC not extracellular matrix	0	0	0	0	0	0.000416343	0.000177466	0.000157749	0	0.000205622
Cnn2	Non-matrisome	Non-matrisome	GO:CC not extracellular matrix	0.000194734	0.0010169	0.000507988	0.000529122	0.000502151	0	0	0	0	0
Cnn3	Non-matrisome	Non-matrisome	GO:CC not extracellular matrix	0	0.000294901	0	0	0	0.000112092	0.000108023	0.000322357	0.000291401	0.000259262
Cntn1	Non-matrisome	Non-matrisome	GO:CC not extracellular matrix	0	4.0676e-05	3.98422e-05	9.33746e-05	8.86149e-05	0	0	0	0	0
Colgalt1	Non-matrisome	Non-matrisome	GO:CC not extracellular matrix	9.0876e-05	0	0	0	0	5.60462e-05	0	9.60213e-05	6.79935e-05	0
Copa	Non-matrisome	Non-matrisome	GO:CC extracellular matrix (GO:0005576, GO:0005578 & GO:0031012) & GO:CC not extracellular matrix	3.89469e-05	3.0507e-05	2.98817e-05	3.11249e-05	2.95383e-05	0.000184152	0.000385797	0.000212619	0.000446815	0.000277142
Copb1	Non-matrisome	Non-matrisome	GO:CC not extracellular matrix	0.000116841	9.15211e-05	3.98422e-05	4.14998e-05	0	0.000112092	6.94434e-05	0.000171467	8.74202e-05	8.04606e-05
Copb2	Non-matrisome	Non-matrisome	GO:CC not extracellular matrix	0	0	0	0	0	8.0066e-05	0.000200614	0.00010288	0.0001457	0.000232442
Copg1	Non-matrisome	Non-matrisome	GO:CC not extracellular matrix	0.000129823	0.000213549	9.96056e-05	0.00010375	9.84611e-05	0.000216178	0.000123455	0.000185184	0	8.94007e-05
Coro1a	Non-matrisome	Non-matrisome	GO:CC not extracellular matrix	0	0	0	0	0	0	0	6.85866e-05	9.71336e-05	8.94007e-05
Coro1c	Non-matrisome	Non-matrisome	GO:CC not extracellular matrix	0.000116841	0	0.000298817	0.000197124	0.000295383	0.000152125	6.94434e-05	0.000130315	0.000184554	8.04606e-05
Cp	Non-matrisome	Non-matrisome	GO:CC extracellular matrix (GO:0005576, GO:0005578 & GO:0031012) & GO:CC not extracellular matrix	0	0	0	0	0	3.20264e-05	0	2.74347e-05	3.88534e-05	0
Cpne7	Non-matrisome	Non-matrisome	GO:CC not extracellular matrix	0.000103858	0	7.96844e-05	8.29996e-05	7.87688e-05	6.40528e-05	6.17274e-05	0	7.77069e-05	0
Cpxm1	Non-matrisome	Non-matrisome	GO:CC extracellular matrix (GO:0005576, GO:0005578 & GO:0031012) & GO:CC not extracellular matrix	0.000428416	0.000193211	0	0.000197124	0.000255999	0	0	0	0	0
Cpxm2	Non-matrisome	Non-matrisome	GO:CC extracellular matrix (GO:0005576, GO:0005578 & GO:0031012) & GO:CC not extracellular matrix	0	0.000111859	0	0.000114124	0.000108307	0	0	0	0	0
Crabp1	Non-matrisome	Non-matrisome	GO:CC not extracellular matrix	0.000441398	0.000345746	0.000338659	0.000352748	0.000334768	0.000272224	0.000270058	0.00155692	0.00139872	0.00203834
Crtap	Non-matrisome	Non-matrisome	GO:CC extracellular matrix (GO:0005576, GO:0005578 & GO:0031012) & GO:CC not extracellular matrix	0	0	0	0	0	0.000280231	8.48752e-05	0.000342933	0.000349681	0.000196681
Cryba4	Non-matrisome	Non-matrisome	GO:CC not extracellular matrix	0	0	0.000229093	0	0	0	0.000177466	0	0	0.000205622
Cs	Non-matrisome	Non-matrisome	GO:CC not extracellular matrix	0.000116841	0	0	0	8.86149e-05	0.000160132	0.000154319	0.000212619	0.000194267	0.000277142
Csrp1	Non-matrisome	Non-matrisome	GO:CC not extracellular matrix	0	0	0.000239053	0	0	0	0.000192898	0	0.000242834	0
Ctnnd1	Non-matrisome	Non-matrisome	GO:CC not extracellular matrix	6.49115e-05	0	0	0	0	4.0033e-05	0	3.42933e-05	4.85668e-05	0
Cttn	Non-matrisome	Non-matrisome	GO:CC not extracellular matrix	0.00033754	8.13521e-05	0.000258974	0	0.00035446	0	0	0	0	0
Cyb5r3	Non-matrisome	Non-matrisome	GO:CC not extracellular matrix	0.000194734	0.000152535	0.000149408	0.000155624	0.000147692	0.000256211	0.000115739	0.00010288	0.0001457	0.000134101
Cycs	Non-matrisome	Non-matrisome	GO:CC not extracellular matrix	0	0	0	0	0	0.000384317	0.000370365	0.000329216	0.000475955	0
Cyp1a1	Non-matrisome	Non-matrisome	GO:CC not extracellular matrix	0	0	0	0	0	6.40528e-05	6.17274e-05	5.48693e-05	0	0
D1Pas1	Non-matrisome	Non-matrisome	GO:CC not extracellular matrix	0	0	0	0.000300874	0	0.000112092	0.000108023	0.000260629	0.000369108	6.25805e-05
Dad1	Non-matrisome	Non-matrisome	GO:CC extracellular matrix (GO:0005576, GO:0005578 & GO:0031012) & GO:CC not extracellular matrix	0	0	0	0	0	0.00035229	0.000339501	0.000301781	0.000437101	0.000393363
Dbn1	Non-matrisome	Non-matrisome	GO:CC not extracellular matrix	0.00136314	0.000528788	0.000926332	0.00108937	0.000915688	0	0	0	0	0
Dcaf10	Non-matrisome	Non-matrisome	GO:CC not extracellular matrix	0	0	7.96844e-05	0	0	0	6.17274e-05	0	0	0
Dcaf8	Non-matrisome	Non-matrisome	GO:CC not extracellular matrix	9.0876e-05	7.11831e-05	6.97239e-05	7.26247e-05	6.89227e-05	0	0	0	0	0
Ddost	Non-matrisome	Non-matrisome	GO:CC not extracellular matrix	0	0.00010169	9.96056e-05	0.00010375	0	0.00037631	0.000362649	0.000322357	0.000602228	0.000420183
Ddx1	Non-matrisome	Non-matrisome	GO:CC extracellular matrix (GO:0005576, GO:0005578 & GO:0031012) & GO:CC not extracellular matrix	0	6.10141e-05	0	6.22497e-05	5.90766e-05	0	0	0	0	0
Ddx17	Non-matrisome	Non-matrisome	GO:CC not extracellular matrix	0	0	0	0	0	0.000176145	0	0	0.000378821	0.000268202
Ddx39a	Non-matrisome	Non-matrisome	GO:CC not extracellular matrix	0	0	0	0	0	0	0.000470672	0	0.000320541	0.000295022
Ddx3x	Non-matrisome	Non-matrisome	GO:CC not extracellular matrix	0.000480345	0.000467774	0.000368541	0	0.000364306	0	0	0	0	0
Ddx5	Non-matrisome	Non-matrisome	GO:CC not extracellular matrix	0	0	0	0	0	0.000248205	0.000177466	0.000274347	0.000592515	0
Decr1	Non-matrisome	Non-matrisome	GO:CC not extracellular matrix	0	0	0	0	0	0.000232191	0.000231478	0.000322357	0.000291401	0.000268202
Det1	Non-matrisome	Non-matrisome	GO:CC not extracellular matrix	0	8.13521e-05	7.96844e-05	8.29996e-05	0	0	0	0	0	0
Dhx9	Non-matrisome	Non-matrisome	GO:CC not extracellular matrix	7.78938e-05	6.10141e-05	5.97633e-05	0.00010375	9.84611e-05	2.40198e-05	5.40115e-05	6.85866e-05	6.79935e-05	2.68202e-05
Dlat	Non-matrisome	Non-matrisome	GO:CC not extracellular matrix	0	0	0	0	0	0.000120099	5.40115e-05	0	0.0001457	0
Dld	Non-matrisome	Non-matrisome	GO:CC not extracellular matrix	0	0	0	0	0	7.20594e-05	0.000146603	6.1728e-05	8.74202e-05	0
Dlst	Non-matrisome	Non-matrisome	GO:CC not extracellular matrix	0	0	0	0	0	0.000168139	0.000254626	0.000226336	0.000330254	0.000187741
Dnah5	Non-matrisome	Non-matrisome	GO:CC not extracellular matrix	0	0	9.96056e-06	0	0	0	0	0	9.71336e-06	0
Dnm1	Non-matrisome	Non-matrisome	GO:CC not extracellular matrix	0	0	0	0	0	8.0066e-05	7.71593e-05	0.000109739	0.000155414	0.000196681
Dohh	Non-matrisome	Non-matrisome	GO:CC not extracellular matrix	0	0.000152535	0.000149408	0.000155624	0.000147692	0	0	0	0	0
Dpep1	Non-matrisome	Non-matrisome	GO:CC not extracellular matrix	0.00107753	0.00104741	0.000826726	0.00106862	0.00145722	0	0	0	0	0
Dpp7	Non-matrisome	Non-matrisome	GO:CC extracellular matrix (GO:0005576, GO:0005578 & GO:0031012) & GO:CC not extracellular matrix	0	0	0	9.33746e-05	0	0	6.94434e-05	0	0	0
Dpysl2	Non-matrisome	Non-matrisome	GO:CC not extracellular matrix	0	0	0	0	0	0.000200165	6.17274e-05	0.000240053	0.000446815	0.000411243
Dpysl3	Non-matrisome	Non-matrisome	GO:CC not extracellular matrix	0	0	0	0	0	0.000784647	0.000540115	0.000576128	0.000563375	0.000625805
Dstn	Non-matrisome	Non-matrisome	GO:CC not extracellular matrix	0	0	0.000278896	0	0	0.000512422	0.000216046	0.000438954	0.000631368	0.000992347
Dtd2	Non-matrisome	Non-matrisome	GO:CC not extracellular matrix	0.000376486	0	0.000288856	0.000300874	0.000285537	0	0	0	0	0
Dync1h1	Non-matrisome	Non-matrisome	GO:CC not extracellular matrix	1.29823e-05	5.0845e-05	0	1.0375e-05	9.84611e-06	3.20264e-05	6.94434e-05	3.42933e-05	5.82802e-05	6.25805e-05
Eef1a1	Non-matrisome	Non-matrisome	GO:CC not extracellular matrix	0.00142805	0.00207448	0.00176302	0.00183637	0.00174276	0.0021778	0.00102622	0.00163922	0.00204952	0.00100129
Eef1b	Non-matrisome	Non-matrisome	gene not present in GO IDs	0	0	0	0	0	0.000168139	0.000162035	0.000144032	0.000203981	0
Eef1d	Non-matrisome	Non-matrisome	GO:CC not extracellular matrix	0	0	0	0	0	0.000280231	0.000123455	0.000390944	0.000339968	0.000312902
Eef1g	Non-matrisome	Non-matrisome	GO:CC not extracellular matrix	0	0	0	0	0	0.000256211	0.000162035	0.00041152	0.000320541	0.000187741
Eef2	Non-matrisome	Non-matrisome	GO:CC not extracellular matrix	0.000207717	0.000162704	9.96056e-05	0	4.92305e-05	0.000576475	0.000555547	0.000493824	0.000709075	0.000804606
Eftud2	Non-matrisome	Non-matrisome	GO:CC not extracellular matrix	0.000116841	4.0676e-05	3.98422e-05	9.33746e-05	8.86149e-05	0	0	0	0	0
Ehd2	Non-matrisome	Non-matrisome	GO:CC not extracellular matrix	0.000103858	8.13521e-05	7.96844e-05	8.29996e-05	0	6.40528e-05	6.17274e-05	5.48693e-05	7.77069e-05	0
Ehd3	Non-matrisome	Non-matrisome	GO:CC not extracellular matrix	0	0	0	0	0	0.000208172	0.000131171	0.000178325	7.77069e-05	0
Eif3a	Non-matrisome	Non-matrisome	GO:CC not extracellular matrix	3.89469e-05	3.0507e-05	2.98817e-05	3.11249e-05	2.95383e-05	0	0	0	5.82802e-05	2.68202e-05
Eif4a1	Non-matrisome	Non-matrisome	GO:CC not extracellular matrix	0.000636132	0	0	0	0	0.000528435	0	0	0	0
Eif4a2	Non-matrisome	Non-matrisome	GO:CC not extracellular matrix	0	0.000355915	0.000348619	0.000228249	0.000216614	0	0.000277773	0.000246912	0.000650795	0.000205622
Eif4b	Non-matrisome	Non-matrisome	GO:CC not extracellular matrix	0	7.11831e-05	6.97239e-05	7.26247e-05	6.89227e-05	0	0	0	0	0
Eif5a2	Non-matrisome	Non-matrisome	GO:CC not extracellular matrix	0	0	0	0	0	0.000248205	0.00024691	0	0.000310827	0.000286082
Elavl1	Non-matrisome	Non-matrisome	GO:CC not extracellular matrix	0	0	0	0	0	0.000112092	0.000108023	9.60213e-05	0.000135987	0
Elovl1	Non-matrisome	Non-matrisome	GO:CC not extracellular matrix	0.000194734	0.000152535	0.000149408	0.000155624	0.000147692	0	0	0	0	0
Emd	Non-matrisome	Non-matrisome	GO:CC not extracellular matrix	0.000220699	0.000172873	0.000169329	0.000176374	0.000167384	0	0	0	0	0
Eno1	Non-matrisome	Non-matrisome	GO:CC not extracellular matrix	0	0.00010169	0	0.00010375	0	0.00116096	0.000632706	0.000692725	0.000796495	0.000438063
Epb41	Non-matrisome	Non-matrisome	GO:CC not extracellular matrix	6.49115e-05	5.0845e-05	0	5.18748e-05	4.92305e-05	0	0	0	0	0
Eppk1	Non-matrisome	Non-matrisome	GO:CC not extracellular matrix	0	0	0	0	0	0	0	6.85866e-06	9.71336e-06	8.94007e-06
Eprs1	Non-matrisome	Non-matrisome	GO:CC not extracellular matrix	0	0	2.98817e-05	0	0	2.40198e-05	4.62956e-05	4.1152e-05	8.74202e-05	0
Erp29	Non-matrisome	Non-matrisome	GO:CC not extracellular matrix	0	0	0	0	0	0.000312257	0.000300921	0.000267488	0.000378821	0
Evl	Non-matrisome	Non-matrisome	GO:CC not extracellular matrix	0.000142805	0.000111859	0	0.000114124	0.000108307	0	0	0	0	0
Exoc3l4	Non-matrisome	Non-matrisome	GO:CC not extracellular matrix	7.78938e-05	6.10141e-05	5.97633e-05	6.22497e-05	5.90766e-05	0	0	0	0	0
Fam78b	Non-matrisome	Non-matrisome	GO:CC not extracellular matrix	0	0	0	0	0	0	0.000131171	0.000116597	0.000165127	0
Fancf	Non-matrisome	Non-matrisome	GO:CC not extracellular matrix	0.00016877	0	0.000129487	0.000134874	0.000127999	0	0	0	0	0
Fau	Non-matrisome	Non-matrisome	GO:CC not extracellular matrix	0	0.000986394	0.000966174	0.00100637	0.000955072	0.000784647	0.000756161	0.000672149	0.000951909	0.000876126
Fbll1	Non-matrisome	Non-matrisome	GO:CC not extracellular matrix	0.000194734	0	0.000149408	0	0.000147692	0	0	0	0	0
Fbxo41	Non-matrisome	Non-matrisome	GO:CC not extracellular matrix	0	0	0	5.18748e-05	4.92305e-05	0	3.85797e-05	0	0	0
Fhl2	Non-matrisome	Non-matrisome	GO:CC not extracellular matrix	0.000194734	0.000152535	0.000149408	0	0	0	0	0	0	0
Fkbp10	Non-matrisome	Non-matrisome	GO:CC not extracellular matrix	0	0	0	0	0	0.000440363	0.000424376	0.000233195	0.000777069	0.000706265
Fkbp11	Non-matrisome	Non-matrisome	GO:CC not extracellular matrix	0	0	0	0	0	0.000184152	0.000401228	0.000356651	0.000514808	0.000464883
Fkbp9	Non-matrisome	Non-matrisome	GO:CC not extracellular matrix	0	0	0	0	0	0.000128106	0.000123455	0.000109739	0.000339968	0.000312902
Flna	Non-matrisome	Non-matrisome	GO:CC not extracellular matrix	0.000116841	0.00020338	0.000139448	9.33746e-05	8.86149e-05	0.000336277	0.000362649	0.000322357	0.000456528	0.000312902
Flnb	Non-matrisome	Non-matrisome	GO:CC not extracellular matrix	0	0	0	0	0	7.20594e-05	3.85797e-05	7.54453e-05	6.79935e-05	0
Flnc	Non-matrisome	Non-matrisome	GO:CC not extracellular matrix	6.49115e-05	7.11831e-05	4.98028e-05	0	0	6.40528e-05	0	0	0	0
Flot1	Non-matrisome	Non-matrisome	GO:CC not extracellular matrix	0.00028561	0.000223718	0	0.00010375	0.000216614	0	0	0	0	0
Frmpd4	Non-matrisome	Non-matrisome	GO:CC not extracellular matrix	3.89469e-05	0	0	0	0	2.40198e-05	0	0	0	0
Fscn1	Non-matrisome	Non-matrisome	GO:CC not extracellular matrix	0.00198629	0.00082369	0.00199211	0.00137987	0.0015163	7.20594e-05	0.000223762	6.1728e-05	0.000291401	8.04606e-05
Fth1	Non-matrisome	Non-matrisome	GO:CC extracellular matrix (GO:0005576, GO:0005578 & GO:0031012) & GO:CC not extracellular matrix	0	0	0	0	0	0.000200165	0.000192898	0.000171467	0.000242834	0.000223502
Ftl1	Non-matrisome	Non-matrisome	GO:CC extracellular matrix (GO:0005576, GO:0005578 & GO:0031012) & GO:CC not extracellular matrix	0	0	0	0	0	0.000200165	0.000748445	0.000658432	0.000942196	0.000223502
Gabpb2	Non-matrisome	Non-matrisome	GO:CC not extracellular matrix	0	0	0	0	0	0	8.48752e-05	0	0.000106847	9.83407e-05
Galk1	Non-matrisome	Non-matrisome	GO:CC not extracellular matrix	0	0	0	0	0	0	0	0.000171467	0.000242834	0.000107281
Ganab	Non-matrisome	Non-matrisome	GO:CC not extracellular matrix	0	0	0	0	0	4.0033e-05	3.85797e-05	3.42933e-05	4.85668e-05	8.04606e-05
Gapdh	Non-matrisome	Non-matrisome	GO:CC not extracellular matrix	0.00118139	0.00149484	0.0014642	0.000705497	0.00115199	0.00216178	0.00142745	0.0015432	0.00265175	0.00134101
Gars1	Non-matrisome	Non-matrisome	gene not present in GO IDs	0	0	0	0	0	4.80396e-05	4.62956e-05	4.1152e-05	0.00011656	0
Gc	Non-matrisome	Non-matrisome	GO:CC extracellular matrix (GO:0005576, GO:0005578 & GO:0031012) & GO:CC not extracellular matrix	0	0	0	0	0	0.000152125	6.94434e-05	6.1728e-05	8.74202e-05	8.04606e-05
Gdi2	Non-matrisome	Non-matrisome	GO:CC not extracellular matrix	0.000129823	0.00020338	0.000318738	0.000207499	9.84611e-05	0.000880726	0.00045524	0.000891626	0.00107818	0.000527464
gene name missing in original data	Non-matrisome	Non-matrisome	gene not present in GO IDs
Glud1	Non-matrisome	Non-matrisome	GO:CC not extracellular matrix	0	0	7.96844e-05	0	0	0.00080066	0.000895048	0.000246912	0.000699362	0.000321842
Gnai2	Non-matrisome	Non-matrisome	GO:CC not extracellular matrix	0	0	0	0.000425373	0.000246153	0.000208172	0.000200614	0.000397802	0.000252547	0.000232442
Gnas	Non-matrisome	Non-matrisome	GO:CC extracellular matrix (GO:0005576, GO:0005578 & GO:0031012) & GO:CC not extracellular matrix	0	8.13521e-05	0.000219132	0.000228249	0.000216614	0	0	0	0	0
Gnb4	Non-matrisome	Non-matrisome	GO:CC not extracellular matrix	0.00016877	0.000284732	0.000129487	0.000290499	0.000127999	0.000360297	0.000100307	0.000192043	0.000437101	0.000250322
Got2	Non-matrisome	Non-matrisome	GO:CC extracellular matrix (GO:0005576, GO:0005578 & GO:0031012) & GO:CC not extracellular matrix	0	0	0	0	0	0.000280231	0.000378081	0.000240053	0.000339968	0.000312902
Gpd1l	Non-matrisome	Non-matrisome	GO:CC not extracellular matrix	0	0	0	0	0	0.000104086	0	8.91626e-05	0	0.000116221
Gpr4	Non-matrisome	Non-matrisome	GO:CC not extracellular matrix	0.000155788	0.000122028	0.000119527	0.000124499	0.000118153	9.60792e-05	0	0	0	0
Gprasp1	Non-matrisome	Non-matrisome	GO:CC not extracellular matrix	3.89469e-05	0	0	0	0	0	2.31478e-05	0	0	0
Gpx3	Non-matrisome	Non-matrisome	GO:CC extracellular matrix (GO:0005576, GO:0005578 & GO:0031012) & GO:CC not extracellular matrix	0	0.000447436	0.000727121	0.000757371	0.000718766	0.000872719	0.000347217	0.000507541	0	0.000402303
Gpx5	Non-matrisome	Non-matrisome	GO:CC extracellular matrix (GO:0005576, GO:0005578 & GO:0031012) & GO:CC not extracellular matrix	0.000259646	0	0	0	0	0	0	0	0.000194267	0
Gpx7	Non-matrisome	Non-matrisome	GO:CC extracellular matrix (GO:0005576, GO:0005578 & GO:0031012) & GO:CC not extracellular matrix	0	0	0.000239053	0	0	0	0	0	0	0.000840366
Gripap1	Non-matrisome	Non-matrisome	GO:CC not extracellular matrix	0	0	0	0	0	4.0033e-05	0	0	4.85668e-05	4.47003e-05
Grk2	Non-matrisome	Non-matrisome	GO:CC not extracellular matrix	0	0	0	0	0	4.80396e-05	0	0	5.82802e-05	5.36404e-05
Gsn	Non-matrisome	Non-matrisome	GO:CC extracellular matrix (GO:0005576, GO:0005578 & GO:0031012) & GO:CC not extracellular matrix	0.00297294	0.000935549	0.00195227	0.00186749	0.00262891	0.00037631	0.000362649	0.000438954	0.000718789	0.000420183
Gsr	Non-matrisome	Non-matrisome	GO:CC not extracellular matrix	0	0	0	0	0	7.20594e-05	0	6.1728e-05	8.74202e-05	8.04606e-05
Gstm1	Non-matrisome	Non-matrisome	GO:CC extracellular matrix (GO:0005576, GO:0005578 & GO:0031012) & GO:CC not extracellular matrix	0	0	0	0	0	0.000576475	0.000555547	0.00100136	0.00143758	0.000643685
Gstm5	Non-matrisome	Non-matrisome	GO:CC not extracellular matrix	0	0.000193211	0.000189251	0	0.000187076	0	0.000324069	0	0	0.000375483
Gstp1	Non-matrisome	Non-matrisome	GO:CC not extracellular matrix	0	0	0	0	0	0.000176145	0.00016975	0.000150891	0.000213694	0
Gtpbp4	Non-matrisome	Non-matrisome	GO:CC not extracellular matrix	0	0	0	0	0	5.60462e-05	5.40115e-05	4.80106e-05	6.79935e-05	6.25805e-05
Gxylt2	Non-matrisome	Non-matrisome	GO:CC not extracellular matrix	0	0	8.9645e-05	0	0	0	7.71593e-05	0	0	0
H1-0	Non-matrisome	Non-matrisome	GO:CC not extracellular matrix	0.00482941	0.00206431	0.00371529	0.0050941	0.00483444	0.000768633	0.00112653	0.00100136	0.00142786	0.00130525
H1-1	Non-matrisome	Non-matrisome	GO:CC not extracellular matrix	0.00115542	0.000915211	0.00089645	0.000933746	0.000886149	0	0	0	0.000893629	0
H1-2	Non-matrisome	Non-matrisome	GO:CC not extracellular matrix	0.00257049	0.00142366	0.00269931	0.00281161	0.0026683	0.00389921	0.00287033	0.00189985	0.00364251	0
H1-3	Non-matrisome	Non-matrisome	GO:CC not extracellular matrix	0.00240172	0	0.00251006	0.00261449	0.00248122	0.0046118	0	0	0	0.00307538
H1-4	Non-matrisome	Non-matrisome	GO:CC not extracellular matrix	0.00242769	0.00190161	0.00186262	0.00194012	0.00184122	0.00466785	0.00267743	0.00092592	0.00443901	0.00405879
H1-5	Non-matrisome	Non-matrisome	GO:CC not extracellular matrix	0.00166173	0.000518619	0.00127495	0.00186749	0.0012603	0.00199364	0.00100307	0.000891626	0.00179697	0.00164497
H2ac20	Non-matrisome	Non-matrisome	GO:CC not extracellular matrix	0	0	0	0.00645322	0.00612428	0.00342682	0.0049382	0	0.00626512	0
H2ac21	Non-matrisome	Non-matrisome	GO:CC not extracellular matrix	0	0	0.00899438	0.00645322	0.00612428	0	0	0	0	0
H2ac4	Non-matrisome	Non-matrisome	GO:CC not extracellular matrix	0	0	0	0	0	0.00337078	0.0048456	0.00289436	0.00614856	0.00561436
H2ax	Non-matrisome	Non-matrisome	GO:CC not extracellular matrix	0.0136314	0.0106978	0.00746046	0.00777084	0.00737473	0.00195361	0	0	0	0
H2az1	Non-matrisome	Non-matrisome	GO:CC not extracellular matrix	0.00375188	0.00294901	0.00288856	0.00300874	0.00285537	0.00144119	0.00139658	0.00123456	0.00176783	0.00264626
H2bc1	Non-matrisome	Non-matrisome	GO:CC not extracellular matrix	0.00764657	0	0.00848639	0.00271824	0.00393844	0	0.00468357	0	0	0
H2bc14	Non-matrisome	Non-matrisome	GO:CC not extracellular matrix	0	0	0	0	0	0	0	0.0133744	0.0273528	0.0248802
H3-5	Non-matrisome	Non-matrisome	GO:CC not extracellular matrix	0.00302487	0.00356932	0.00349615	0.00242774	0.00345598	0.00119298	0.00277773	0.00102194	0.00351624	0.00213668
H3c1	Non-matrisome	Non-matrisome	GO:CC not extracellular matrix	0	0.00231853	0.00492052	0	0.00335752	0	0	0	0	0
H3c2	Non-matrisome	Non-matrisome	GO:CC not extracellular matrix	0.00449187	0.00510484	0.0137057	0.00358973	0.00700058	0	0	0	0	0
H4c1	Non-matrisome	Non-matrisome	GO:CC not extracellular matrix	0.048372	0.0379914	0.0372126	0.0884776	0.0839676	0.0310096	0.0300921	0.0113511	0.0383289	0.0228419
Hadh	Non-matrisome	Non-matrisome	GO:CC not extracellular matrix	0	0	0	0	0	0.000120099	0.000115739	0.000212619	0.000310827	0
Hadha	Non-matrisome	Non-matrisome	GO:CC not extracellular matrix	7.78938e-05	0.000254225	5.97633e-05	6.22497e-05	5.90766e-05	4.80396e-05	9.25912e-05	0	0.000184554	0.000169861
Hadhb	Non-matrisome	Non-matrisome	GO:CC not extracellular matrix	0.000116841	9.15211e-05	8.9645e-05	9.33746e-05	8.86149e-05	8.0066e-05	0.000154319	6.85866e-05	0.000194267	0.000178801
Hax1	Non-matrisome	Non-matrisome	GO:CC not extracellular matrix	0.000207717	0	0.000159369	0.000165999	0	0	0	0	0	0
Hba	Non-matrisome	Non-matrisome	gene not present in GO IDs	0.000467363	0.000366084	0.00035858	0.000871496	0.00035446	0.00195361	0.0041666	0.00369682	0.00756671	0.00482764
Hbb-b1	Non-matrisome	Non-matrisome	GO:CC not extracellular matrix	0.00101262	0.000793183	0.000776923	0.000809246	0.000767996	0.00747816	0.0099767	0.00641285	0.0173383	0.00839472
Hdlbp	Non-matrisome	Non-matrisome	GO:CC not extracellular matrix	0	0	0	0	0	0.000208172	0.00016975	0.000123456	0.000301114	0.000277142
Hells	Non-matrisome	Non-matrisome	GO:CC not extracellular matrix	6.49115e-05	0	0	5.18748e-05	4.92305e-05	0	0	0	0	0
Hes3	Non-matrisome	Non-matrisome	GO:CC not extracellular matrix	0.000350522	0.000274563	0.000268935	0.000280124	0.000265845	0	0	0	0	0
Hist1h2bp	Non-matrisome	Non-matrisome	GO:CC not extracellular matrix	0.0335982	0.0263886	0.0258476	0.0134356	0.0127507	0	0	0	0	0
Hist2h2aa1	Non-matrisome	Non-matrisome	gene not present in GO IDs	0.0114763	0.00899957	0.00881509	0	0	0	0	0.00289436	0	0.00561436
Hmga1	Non-matrisome	Non-matrisome	GO:CC not extracellular matrix	0.00062315	0.000488112	0.000478107	0	0.00118153	0	0	0	0	0
Hmga2	Non-matrisome	Non-matrisome	GO:CC not extracellular matrix	0.000610168	0	0.000468146	0.000487623	0.000462767	0	0	0	0	0
Hmgb1	Non-matrisome	Non-matrisome	GO:CC extracellular matrix (GO:0005576, GO:0005578 & GO:0031012) & GO:CC not extracellular matrix	0	0	0	0	0	0.000600495	0.000354933	0.000144032	0.000446815	0
Hmgn2	Non-matrisome	Non-matrisome	GO:CC not extracellular matrix	0.000804902	0.000630479	0.00162357	0.000643247	0.00160491	0.000504416	0	0	0	0
Hmgn3	Non-matrisome	Non-matrisome	GO:CC not extracellular matrix	0.00173963	0	0.000527909	0.000549872	0.00255014	0	0	0	0	0
Hnrnpa0	Non-matrisome	Non-matrisome	GO:CC not extracellular matrix	0.000207717	0	0	0	0.000157538	0	0	0.000116597	0	0
Hnrnpa1	Non-matrisome	Non-matrisome	GO:CC not extracellular matrix	0.00163577	0.000732169	0.000498028	0.00100637	0.00124061	0.000256211	0.000115739	0.00010288	0	0
Hnrnpa2b1	Non-matrisome	Non-matrisome	GO:CC extracellular matrix (GO:0005576, GO:0005578 & GO:0031012) & GO:CC not extracellular matrix	0.00320663	0.000874535	0.00344635	0.00303986	0.00288491	0.000904746	0.000679002	0.00097393	0.00138901	0.00101917
Hnrnpa3	Non-matrisome	Non-matrisome	GO:CC not extracellular matrix	0.0010256	0.000610141	0.00139448	0.00116199	0.0010043	0.000104086	0.000331785	0.000185184	0.000417674	0.000116221
Hnrnpab	Non-matrisome	Non-matrisome	GO:CC not extracellular matrix	0.00145402	0.000833859	0.00111558	0.00116199	0.00110276	0.000288238	0.000447524	0.000246912	0.000563375	0.000321842
Hnrnpc	Non-matrisome	Non-matrisome	GO:CC not extracellular matrix	0.00443994	0.0016067	0.00368541	0.00383873	0.00364306	0.000408336	0.000393512	0.000219477	0.000718789	0.000286082
Hnrnpd	Non-matrisome	Non-matrisome	GO:CC not extracellular matrix	0.000350522	0	0	0	0.000265845	0.000224185	0.000347217	0.000192043	0.000437101	0.000250322
Hnrnpdl	Non-matrisome	Non-matrisome	GO:CC not extracellular matrix	0.000662097	0.000152535	0.000149408	0.000331998	0.000315075	0	0	0	0	0.000286082
Hnrnpf	Non-matrisome	Non-matrisome	GO:CC not extracellular matrix	0	0	0	0	0	0.000184152	8.48752e-05	0.000157749	0.000106847	0
Hnrnph1	Non-matrisome	Non-matrisome	GO:CC not extracellular matrix	0.000428416	0.000213549	0.000209172	0.000217874	0.000206768	0.000168139	0	0.000144032	0	0
Hnrnpk	Non-matrisome	Non-matrisome	GO:CC not extracellular matrix	0.000259646	0.00010169	0.000438264	0.000207499	0.000718766	0.0007286	0.000570979	0.000884768	0.000728502	0.000402303
Hnrnpl	Non-matrisome	Non-matrisome	GO:CC not extracellular matrix	0.000856831	0.000162704	0.000776923	0.000809246	0.000433229	0	0	0	7.77069e-05	0
Hnrnpm	Non-matrisome	Non-matrisome	GO:CC not extracellular matrix	0	0	0	0	0	0.000224185	0.000339501	0.000137173	0.000349681	0.000393363
Hnrnpu	Non-matrisome	Non-matrisome	GO:CC not extracellular matrix	0	0	0	5.18748e-05	4.92305e-05	0.000304251	0.000239194	0.000260629	0.000301114	9.83407e-05
Hp1bp3	Non-matrisome	Non-matrisome	GO:CC not extracellular matrix	0	0	0	0	0	6.40528e-05	0	5.48693e-05	7.77069e-05	0
Hs3st2	Non-matrisome	Non-matrisome	GO:CC not extracellular matrix	0	0.000122028	0.000119527	0.000124499	0.000118153	0	0	0	0	0
Hsd17b10	Non-matrisome	Non-matrisome	GO:CC not extracellular matrix	0.000233681	0.000183042	0.00017929	0.000186749	0.00017723	0.000152125	0.000146603	0.000281205	0	0
Hsd17b11	Non-matrisome	Non-matrisome	GO:CC not extracellular matrix	0	0	0	0	0	0	0.000115739	0.00010288	0	0.000134101
Hsp90aa1	Non-matrisome	Non-matrisome	GO:CC not extracellular matrix	0	0	0	0	0	0.000384317	0.000432092	0.000384085	0.000553661	0.000429123
Hsp90ab1	Non-matrisome	Non-matrisome	GO:CC extracellular matrix (GO:0005576, GO:0005578 & GO:0031012) & GO:CC not extracellular matrix	0.000233681	0.00040676	0.00017929	0.000186749	0.00017723	0.000872719	0.000941343	0.000747594	0.0013113	0.000876126
Hsp90b1	Non-matrisome	Non-matrisome	GO:CC extracellular matrix (GO:0005576, GO:0005578 & GO:0031012) & GO:CC not extracellular matrix	0.00028561	0.000355915	0.000348619	0.000228249	0.000413536	0.000840693	0.000655854	0.000953354	0.00161242	0.000759906
Hspa5	Non-matrisome	Non-matrisome	GO:CC extracellular matrix (GO:0005576, GO:0005578 & GO:0031012) & GO:CC not extracellular matrix	0.00211611	0.00184059	0.00162357	0.00152512	0.00160491	0.00196962	0.00173608	0.00168723	0.00315684	0.00119797
Hspa8	Non-matrisome	Non-matrisome	GO:CC not extracellular matrix	0.00155788	0.00107792	0.000926332	0.00096487	0.00104369	0.00185753	0.00133486	0.00117969	0.00187468	0.00123373
Hspa9	Non-matrisome	Non-matrisome	GO:CC not extracellular matrix	0	0	0	0	0	0.000168139	0	0.000144032	0.000291401	0.000125161
Hspd1	Non-matrisome	Non-matrisome	GO:CC not extracellular matrix	0.00033754	0.000172873	0.000169329	0.000176374	0.000167384	0.000208172	0.000131171	0.000178325	0.000466241	0.000321842
Hspe1	Non-matrisome	Non-matrisome	GO:CC not extracellular matrix	0	0	0	0	0	0.000416343	0.00102622	0.000356651	0	0.000464883
Ice2	Non-matrisome	Non-matrisome	GO:CC extracellular matrix (GO:0005576, GO:0005578 & GO:0031012) & GO:CC not extracellular matrix	0	4.0676e-05	3.98422e-05	4.14998e-05	3.93844e-05	0	0	0	0	0
Idh2	Non-matrisome	Non-matrisome	GO:CC not extracellular matrix	0	0	0	0	9.84611e-05	0.000360297	0.00024691	0.000404661	0.000728502	0.000286082
Idh3a	Non-matrisome	Non-matrisome	GO:CC extracellular matrix (GO:0005576, GO:0005578 & GO:0031012) & GO:CC not extracellular matrix	0	0	0	0	0	0.000104086	0.00020833	0.000185184	0.000126274	0.000116221
Ifitm3	Non-matrisome	Non-matrisome	GO:CC not extracellular matrix	0	0	0	0	0	0.000288238	0.000277773	0	0.000349681	0
Igh-3	Non-matrisome	Non-matrisome	gene not present in GO IDs	0	0	0	0	0	0.000296244	0.000285489	0.000356651	0.000233121	0.000464883
Ighg1	Non-matrisome	Non-matrisome	GO:CC not extracellular matrix	0	0	0	0	0	0.000240198	0.000108023	0.00020576	0.000291401	0.000125161
Igkc	Non-matrisome	Non-matrisome	GO:CC extracellular matrix (GO:0005576, GO:0005578 & GO:0031012) & GO:CC not extracellular matrix	0	0	0	0	0	0.00037631	0.000362649	0.000322357	0.000456528	0.000420183
Ikbip	Non-matrisome	Non-matrisome	GO:CC not extracellular matrix	0	0.000122028	0	0	0	0.000224185	0.000100307	8.91626e-05	0.000271974	0.000116221
Ikbkb	Non-matrisome	Non-matrisome	GO:CC not extracellular matrix	6.49115e-05	0	0	0	0	0	0	0	5.82802e-05	5.36404e-05
Inppl1	Non-matrisome	Non-matrisome	GO:CC not extracellular matrix	0	0	0	0	0	0	0	2.0576e-05	2.91401e-05	6.25805e-05
Insrr	Non-matrisome	Non-matrisome	GO:CC not extracellular matrix	0	0	2.98817e-05	0	0	2.40198e-05	0	0	0	0
Iqgap1	Non-matrisome	Non-matrisome	GO:CC not extracellular matrix	0.000103858	8.13521e-05	0.000129487	0.000134874	7.87688e-05	8.80726e-05	8.48752e-05	0.000109739	0.000184554	0.000116221
Irs4	Non-matrisome	Non-matrisome	GO:CC not extracellular matrix	0	4.0676e-05	0	0	0	0	3.08637e-05	0	3.88534e-05	3.57603e-05
Itfg1	Non-matrisome	Non-matrisome	GO:CC extracellular matrix (GO:0005576, GO:0005578 & GO:0031012) & GO:CC not extracellular matrix	0	0	0	0	0	5.60462e-05	5.40115e-05	0	0	6.25805e-05
Itgb1	Non-matrisome	Non-matrisome	GO:CC not extracellular matrix	0	0	0	5.18748e-05	4.92305e-05	0.000136112	3.85797e-05	7.54453e-05	0.000106847	4.47003e-05
Jmjd1c	Non-matrisome	Non-matrisome	GO:CC not extracellular matrix	0	0	1.99211e-05	2.07499e-05	1.96922e-05	0	0	0	0	0
Jup	Non-matrisome	Non-matrisome	GO:CC not extracellular matrix	7.78938e-05	0	0	0	0	0.000624515	0.000316353	0.000130315	0.000864489	0.000232442
Kcnq4	Non-matrisome	Non-matrisome	GO:CC not extracellular matrix	7.78938e-05	6.10141e-05	5.97633e-05	6.22497e-05	5.90766e-05	0	0	4.1152e-05	0	0
Kctd12	Non-matrisome	Non-matrisome	GO:CC not extracellular matrix	0	0	0	0	0	0.000384317	0	0.000329216	0.000291401	0
Khdrbs1	Non-matrisome	Non-matrisome	GO:CC not extracellular matrix	0	0	9.96056e-05	0.00010375	0.000206768	0	0	0	0	0
Khdrbs3	Non-matrisome	Non-matrisome	GO:CC not extracellular matrix	0	0	0	0	0	0.000104086	0.000100307	0.000192043	0.000126274	0.000250322
Kiaa0319l	Non-matrisome	Non-matrisome	gene not present in GO IDs	5.19292e-05	8.13521e-05	3.98422e-05	4.14998e-05	0	0	0	0	0	0
Kmt2a	Non-matrisome	Non-matrisome	GO:CC not extracellular matrix	3.89469e-05	2.0338e-05	2.98817e-05	0	9.84611e-06	8.0066e-06	7.71593e-06	0	9.71336e-06	0
Kmt2b	Non-matrisome	Non-matrisome	GO:CC not extracellular matrix	2.59646e-05	2.0338e-05	1.99211e-05	2.07499e-05	1.96922e-05	0	0	0	1.94267e-05	0
Kpnb1	Non-matrisome	Non-matrisome	GO:CC not extracellular matrix	6.49115e-05	5.0845e-05	4.98028e-05	0	4.92305e-05	4.0033e-05	0	6.85866e-05	0	0
Krt1	Non-matrisome	Non-matrisome	GO:CC not extracellular matrix	0.000428416	0.000244056	0.000527909	0.000248999	0.000236307	0.0007286	0.000601843	0.000294923	0.000757642	0.000938707
Krt10	Non-matrisome	Non-matrisome	GO:CC extracellular matrix (GO:0005576, GO:0005578 & GO:0031012) & GO:CC not extracellular matrix	0.000804902	0.00050845	0.000617554	0.000394248	0.000265845	0.00151325	0.00112653	0.000864192	0.00142786	0.00149299
Krt13	Non-matrisome	Non-matrisome	GO:CC not extracellular matrix	0	0	0	0	0	0.0013371	0.00110338	0.00097393	0.00139872	0.00127843
Krt14	Non-matrisome	Non-matrisome	GO:CC not extracellular matrix	0	0	0.000846647	0	0	0.00317061	0.00244595	0.00338132	0.00485668	0.002834
Krt15	Non-matrisome	Non-matrisome	GO:CC not extracellular matrix	0.000597185	0.000335577	0	0.000342373	0	0	0	0	0	0
Krt16	Non-matrisome	Non-matrisome	GO:CC not extracellular matrix	0	0	0.000567752	0	0	0.00296244	0.000979923	0.00135801	0.00169012	0.00177907
Krt17	Non-matrisome	Non-matrisome	GO:CC not extracellular matrix	0	0	0.000617554	0	0	0.00431556	0.00226848	0.00228393	0.0032734	0.00338828
Krt2	Non-matrisome	Non-matrisome	GO:CC not extracellular matrix	0.000181752	0	0.000388462	0	0	0.00151325	0.000941343	0.000644714	0.00134044	0.000965527
Krt42	Non-matrisome	Non-matrisome	GO:CC not extracellular matrix	0	0	0.000448225	0	0	0.00246603	0.00161263	0.00124142	0.001525	0.00186847
Krt5	Non-matrisome	Non-matrisome	GO:CC not extracellular matrix	0.000597185	0.000254225	0.000458186	0.000165999	0	0.00712587	0.00966806	0.00927977	0.0113355	0.00871656
Krt6a	Non-matrisome	Non-matrisome	GO:CC not extracellular matrix	0	0	0.000368541	0	0	0.00550854	0.00198299	0.00124142	0.0022535	0.0025658
Krt7	Non-matrisome	Non-matrisome	GO:CC not extracellular matrix	0.000752973	0.000325408	0.000438264	0	0	0	0.000578695	0	0.000738215	0
Krt75	Non-matrisome	Non-matrisome	GO:CC not extracellular matrix	0	0	0	0	7.87688e-05	0.00251407	0.00138887	0.000713301	0.00155414	0.00160921
Krt76	Non-matrisome	Non-matrisome	GO:CC not extracellular matrix	0.000324557	8.13521e-05	0.000159369	8.29996e-05	7.87688e-05	0.00102484	0.000532399	0.000390944	0.000806209	0.000733085
Krt77	Non-matrisome	Non-matrisome	GO:CC not extracellular matrix	0.000467363	0	0	0	0.000157538	0.000472389	0	0	0	0
Krt79	Non-matrisome	Non-matrisome	GO:CC not extracellular matrix	0.000649115	0.000274563	0.000498028	0.000186749	0.00017723	0.000872719	0.000393512	0.000432096	0.000621655	0.000572164
Krt8	Non-matrisome	Non-matrisome	GO:CC not extracellular matrix	0.000688061	0	0	0	0	0.00128106	0	0	0	0.00143041
Krt82	Non-matrisome	Non-matrisome	GO:CC not extracellular matrix	0	0	0	0	0	0.000608501	0	5.48693e-05	7.77069e-05	0
Lamp1	Non-matrisome	Non-matrisome	GO:CC extracellular matrix (GO:0005576, GO:0005578 & GO:0031012) & GO:CC not extracellular matrix	0	0	0	0	0	8.80726e-05	8.48752e-05	7.54453e-05	0.000106847	9.83407e-05
Lamp2	Non-matrisome	Non-matrisome	GO:CC not extracellular matrix	0	0	0	0	0	0.000184152	0.000177466	0.000157749	0.000495381	0.000321842
Lasp1	Non-matrisome	Non-matrisome	GO:CC not extracellular matrix	0	0	0	0	0	0	0.00045524	0.000116597	0	0.000151981
Lcp1	Non-matrisome	Non-matrisome	GO:CC extracellular matrix (GO:0005576, GO:0005578 & GO:0031012) & GO:CC not extracellular matrix	0	0	0	0	0	0.000248205	0.000108023	0.000212619	0.000135987	0.000125161
Ldha	Non-matrisome	Non-matrisome	GO:CC not extracellular matrix	0	0.000132197	0.000129487	0	0.000127999	0.00116096	0.000895048	0.000994506	0.000650795	0.000598984
Lgals3bp	Non-matrisome	Non-matrisome	GO:CC extracellular matrix (GO:0005576, GO:0005578 & GO:0031012) & GO:CC not extracellular matrix	0.000843849	0.000783014	0.000428304	0.000446123	0.00053169	0	0	0	0	0
Lima1	Non-matrisome	Non-matrisome	GO:CC not extracellular matrix	0.000973672	0.000183042	0.000468146	0.000404623	0.000728612	0	0	0	0	0
Limk1	Non-matrisome	Non-matrisome	GO:CC not extracellular matrix	7.78938e-05	0	5.97633e-05	6.22497e-05	5.90766e-05	0	0	0	0	0
Lmna	Non-matrisome	Non-matrisome	GO:CC not extracellular matrix	0.0266916	0.0272631	0.0250209	0.0278152	0.0300602	0.0123382	0.0191741	0.00863506	0.0214374	0.0113181
Lmnb1	Non-matrisome	Non-matrisome	GO:CC not extracellular matrix	0.00266137	0.000762676	0.00130483	0.00172224	0.00182153	0.000192158	0.000185182	0.000164608	0.0001457	0.000134101
Lonp2	Non-matrisome	Non-matrisome	GO:CC not extracellular matrix	0	5.0845e-05	0	5.18748e-05	0	0	0	3.42933e-05	0	0
Lrp1	Non-matrisome	Non-matrisome	GO:CC not extracellular matrix	0	0	0	0	0	4.80396e-05	5.40115e-05	6.1728e-05	9.71336e-05	5.36404e-05
Lrpap1	Non-matrisome	Non-matrisome	GO:CC not extracellular matrix	0	0	0	0	0	9.60792e-05	0	8.2304e-05	0.00011656	0
Lrrc59	Non-matrisome	Non-matrisome	GO:CC not extracellular matrix	0	0	0	0	0	0.000248205	0.000547831	9.60213e-05	0.000485668	0.000277142
Lyz1	Non-matrisome	Non-matrisome	GO:CC extracellular matrix (GO:0005576, GO:0005578 & GO:0031012) & GO:CC not extracellular matrix	0	0	0	0	0	0.000248205	0.000239194	0.000212619	0.000301114	0
Macroh2a1	Non-matrisome	Non-matrisome	GO:CC not extracellular matrix	0.00241471	0.00103724	0.00154389	0.00192974	0.00218584	0	0	0	0	0
Macroh2a2	Non-matrisome	Non-matrisome	GO:CC not extracellular matrix	0.00332347	0.00221684	0.0034862	0.00312286	0.00296368	9.60792e-05	0.000200614	0	0.000262261	0.000375483
Map4	Non-matrisome	Non-matrisome	GO:CC not extracellular matrix	0	0	0	8.29996e-05	0	3.20264e-05	0	2.74347e-05	0	3.57603e-05
Mapkbp1	Non-matrisome	Non-matrisome	GO:CC not extracellular matrix	0	0	2.98817e-05	0	0	2.40198e-05	2.31478e-05	2.0576e-05	2.91401e-05	2.68202e-05
Mdh1	Non-matrisome	Non-matrisome	GO:CC extracellular matrix (GO:0005576, GO:0005578 & GO:0031012) & GO:CC not extracellular matrix	0	0	0	0	0	0.00037631	0.000223762	0.000322357	0.000291401	0.000259262
Mdh2	Non-matrisome	Non-matrisome	GO:CC extracellular matrix (GO:0005576, GO:0005578 & GO:0031012) & GO:CC not extracellular matrix	0	0	0.000139448	0	0	0.00179348	0.00115739	0.00185184	0.0018164	0.000831426
Mecp2	Non-matrisome	Non-matrisome	GO:CC not extracellular matrix	0.000402451	9.15211e-05	8.9645e-05	9.33746e-05	8.86149e-05	0	0	0	0	0
Ment	Non-matrisome	Non-matrisome	gene not present in GO IDs	0.00016877	0.000132197	0.000129487	0.000134874	0.000127999	0	0.000100307	0	0	0
Mest	Non-matrisome	Non-matrisome	GO:CC not extracellular matrix	0.00016877	0.000274563	0.000129487	0.000134874	0	0	0	0	0	0
Mettl3	Non-matrisome	Non-matrisome	GO:CC extracellular matrix (GO:0005576, GO:0005578 & GO:0031012) & GO:CC not extracellular matrix	0	0	0	0	0	6.40528e-05	6.17274e-05	5.48693e-05	7.77069e-05	7.15205e-05
Mki67	Non-matrisome	Non-matrisome	GO:CC not extracellular matrix	0	3.0507e-05	9.96056e-06	1.0375e-05	9.84611e-06	0	0	0	0	0
Mme	Non-matrisome	Non-matrisome	GO:CC not extracellular matrix	0.000311575	0.000183042	0.00017929	0.000248999	0.000374152	4.80396e-05	0	4.1152e-05	0	0
Mprip	Non-matrisome	Non-matrisome	GO:CC not extracellular matrix	0.00181752	4.0676e-05	0.000607594	0.00108937	0.00128984	0	0	0	0	0
Mpz	Non-matrisome	Non-matrisome	GO:CC not extracellular matrix	0	0	0	0	0	0.000320264	0.00103393	0	0.000650795	0.000169861
Mrpl19	Non-matrisome	Non-matrisome	GO:CC not extracellular matrix	0	0	0	0	0	0.000120099	0.000115739	0.00010288	0.0001457	0.000134101
Mrps35	Non-matrisome	Non-matrisome	GO:CC not extracellular matrix	0	0.000142366	0.000139448	0.000145249	0.000137845	0	0	0	0	0
Msn	Non-matrisome	Non-matrisome	GO:CC not extracellular matrix	0	0	0.000149408	0	0	0.00132909	0.000895048	0.00141289	0.0018164	0.00103705
Mtco2	Non-matrisome	Non-matrisome	gene not present in GO IDs	0	0	0.000428304	0	0	0.000344284	0.000339501	0.000294923	0.000699362	0.000393363
Mvp	Non-matrisome	Non-matrisome	GO:CC not extracellular matrix	0.000129823	0.000162704	0.000159369	0.000290499	9.84611e-05	0	0	0	0	0
Myadm	Non-matrisome	Non-matrisome	GO:CC not extracellular matrix	0.000389469	0.00092538	0.000677318	0.000487623	0.000669535	0	0.000108023	0	0.000135987	0
Myh10	Non-matrisome	Non-matrisome	GO:CC not extracellular matrix	0.00949006	0.00313205	0.00649428	0.00693047	0.00673474	0.000144119	8.48752e-05	0	0	9.83407e-05
Myh11	Non-matrisome	Non-matrisome	GO:CC not extracellular matrix	0.0027133	0.000722	0.00167337	0.00157699	0.00149661	0	0	8.91626e-05	0.000126274	0
Myh14	Non-matrisome	Non-matrisome	GO:CC not extracellular matrix	0.000428416	0.000233887	0.00035858	0.000373498	0.000324921	0	0	0	0	0
Myh3	Non-matrisome	Non-matrisome	GO:CC not extracellular matrix	7.78938e-05	2.0338e-05	3.98422e-05	2.07499e-05	3.93844e-05	0	0	0	0	0
Myh9	Non-matrisome	Non-matrisome	GO:CC not extracellular matrix	0.027094	0.0134739	0.0242639	0.0227004	0.0224885	0.00108089	0.000941343	0.000898485	0.00101019	0.000750966
Myl12b	Non-matrisome	Non-matrisome	GO:CC not extracellular matrix	0.0120216	0.00310155	0.0054285	0.00962795	0.00913719	0.00125704	0.0012114	0.00107681	0.00101019	0.000920827
Myl6	Non-matrisome	Non-matrisome	GO:CC not extracellular matrix	0.0180454	0.033151	0.0324714	0.0338223	0.0320983	0.000248205	0.00153547	0.000212619	0.00194267	0.00113539
Myl9	Non-matrisome	Non-matrisome	GO:CC not extracellular matrix	0.0120216	0	0.0054285	0.00565435	0.00913719	0	0	0	0	0
Myo1b	Non-matrisome	Non-matrisome	GO:CC not extracellular matrix	0.000558239	4.0676e-05	0.000378501	0.000300874	0.000374152	0	0	0	0	0
Myo1c	Non-matrisome	Non-matrisome	GO:CC not extracellular matrix	0.00364802	0.00152535	0.00278896	0.00261449	0.00210707	0	6.17274e-05	0	3.88534e-05	0
Myo1d	Non-matrisome	Non-matrisome	GO:CC not extracellular matrix	0.000220699	0	0.000169329	0.000134874	0.000127999	0	3.08637e-05	2.74347e-05	0	3.57603e-05
Myof	Non-matrisome	Non-matrisome	GO:CC not extracellular matrix	0	0	0	0	0	0	8.48752e-05	7.54453e-05	0.0001457	9.83407e-05
Myog	Non-matrisome	Non-matrisome	GO:CC not extracellular matrix	0	0	0	0	0	0	0.000154319	0.000137173	0	0.000178801
Nat10	Non-matrisome	Non-matrisome	GO:CC not extracellular matrix	0	0	0	0	0	3.20264e-05	0	2.74347e-05	0	3.57603e-05
Ncam1	Non-matrisome	Non-matrisome	GO:CC not extracellular matrix	0	0	0	0	0	3.20264e-05	0	0	3.88534e-05	3.57603e-05
Ncl	Non-matrisome	Non-matrisome	GO:CC not extracellular matrix	7.78938e-05	0.00020338	0.000129487	0	0.000196922	0.000224185	0.00041666	0.000137173	0.000728502	0.000402303
Ndufa10	Non-matrisome	Non-matrisome	GO:CC not extracellular matrix	0.000155788	0.000122028	0.000119527	0.000124499	0.000118153	0	0	0	0	0
Ndufa13	Non-matrisome	Non-matrisome	GO:CC not extracellular matrix	0	0	0	0	0	0.000256211	0.00024691	0	0.000310827	0.000286082
Nedd4	Non-matrisome	Non-matrisome	GO:CC extracellular matrix (GO:0005576, GO:0005578 & GO:0031012) & GO:CC not extracellular matrix	0.000194734	0.000254225	8.9645e-05	5.18748e-05	0	0	0	0	0	0
Nedd4l	Non-matrisome	Non-matrisome	GO:CC not extracellular matrix	0	0	0	0	3.93844e-05	0	3.08637e-05	2.74347e-05	3.88534e-05	0
Nexn	Non-matrisome	Non-matrisome	GO:CC not extracellular matrix	0.000493327	0	0.000139448	0.000145249	0.000137845	0	0	0	0	0
Nfasc	Non-matrisome	Non-matrisome	GO:CC not extracellular matrix	3.89469e-05	3.0507e-05	0	0	2.95383e-05	0	0	0	0	0
Niban1	Non-matrisome	Non-matrisome	GO:CC not extracellular matrix	0	0	0	0	0	4.0033e-05	7.71593e-05	0.00010288	0.000194267	0.000232442
Nme2	Non-matrisome	Non-matrisome	GO:CC not extracellular matrix	0	0	0.000298817	0	0.000295383	0.00153727	0.00148917	0.000850474	0.00393391	0.00110857
Nop56	Non-matrisome	Non-matrisome	GO:CC extracellular matrix (GO:0005576, GO:0005578 & GO:0031012) & GO:CC not extracellular matrix	0.000194734	0	0	7.26247e-05	0.000147692	0	0	0	7.77069e-05	0
Nop58	Non-matrisome	Non-matrisome	GO:CC not extracellular matrix	0.000103858	8.13521e-05	7.96844e-05	8.29996e-05	0.000167384	0	0	0	0	0
Npm1	Non-matrisome	Non-matrisome	GO:CC not extracellular matrix	0.000194734	0.000152535	0	0.000155624	0.000147692	0	0.000123455	0	0.000155414	0
Nsf	Non-matrisome	Non-matrisome	GO:CC not extracellular matrix	0	0	0	0	0	0	4.62956e-05	0	0.000184554	5.36404e-05
Nudt12	Non-matrisome	Non-matrisome	GO:CC not extracellular matrix	0	0	0	0	0	7.20594e-05	7.71593e-05	0	9.71336e-05	8.94007e-05
Numa1	Non-matrisome	Non-matrisome	GO:CC not extracellular matrix	0	0	1.99211e-05	2.07499e-05	3.93844e-05	0	0	0	0	0
Nwd2	Non-matrisome	Non-matrisome	GO:CC not extracellular matrix	0	0	0	0	0	1.60132e-05	1.54319e-05	1.37173e-05	0	1.78801e-05
Nyap2	Non-matrisome	Non-matrisome	GO:CC not extracellular matrix	0	0	5.97633e-05	6.22497e-05	5.90766e-05	0	0	0	0	0
Oat	Non-matrisome	Non-matrisome	GO:CC extracellular matrix (GO:0005576, GO:0005578 & GO:0031012) & GO:CC not extracellular matrix	0	0	0	0	0	8.0066e-05	7.71593e-05	6.85866e-05	0.000213694	8.94007e-05
Odad2	Non-matrisome	Non-matrisome	GO:CC not extracellular matrix	5.19292e-05	0	3.98422e-05	4.14998e-05	3.93844e-05	0	0	0	0	0
Odf3	Non-matrisome	Non-matrisome	gene not present in GO IDs	0	0	0.00017929	0.000186749	0.00017723	0.000144119	0.000146603	0.000123456	0.000184554	0.000169861
Oga	Non-matrisome	Non-matrisome	GO:CC extracellular matrix (GO:0005576, GO:0005578 & GO:0031012) & GO:CC not extracellular matrix	0	0	0	0	0	0	3.85797e-05	0	4.85668e-05	4.47003e-05
Ogdh	Non-matrisome	Non-matrisome	GO:CC extracellular matrix (GO:0005576, GO:0005578 & GO:0031012) & GO:CC not extracellular matrix	0	0	0	0	0	0.000144119	0.000138887	0.000123456	0.000223407	0.000116221
Olfml3	Non-matrisome	Non-matrisome	GO:CC not extracellular matrix	0	0	0	0	0	0.000408336	0.000393512	0.00072016	0.000835349	0.000938707
Ostc	Non-matrisome	Non-matrisome	GO:CC not extracellular matrix	0	0	0	0	0	0.000256211	0	0.000219477	0.000310827	0
Otud5	Non-matrisome	Non-matrisome	GO:CC not extracellular matrix	0.000103858	8.13521e-05	7.96844e-05	8.29996e-05	7.87688e-05	0	0	0	0	0
P3h1	Non-matrisome	Non-matrisome	GO:CC extracellular matrix (GO:0005576, GO:0005578 & GO:0031012) & GO:CC not extracellular matrix	0	0	0	0	0	9.60792e-05	9.25912e-05	0.000123456	0.00011656	0.000107281
P4hb	Non-matrisome	Non-matrisome	GO:CC not extracellular matrix	0.000233681	0.000183042	0.00017929	0.000186749	0.00017723	0.00195361	0.00264656	0.00259943	0.00372993	0.00194893
Pabpc1	Non-matrisome	Non-matrisome	GO:CC not extracellular matrix	0	0	0	0	0	0.000248205	0.000308637	9.60213e-05	0.000213694	0.000125161
Pafah1b2	Non-matrisome	Non-matrisome	GO:CC not extracellular matrix	0	0	0	0	0	0.000160132	0	0.000137173	0.000194267	0
Pcbp1	Non-matrisome	Non-matrisome	GO:CC not extracellular matrix	0	0	0	0	0.000127999	0.000360297	0.000216046	0.00030864	0.000446815	0.000250322
Pcbp2	Non-matrisome	Non-matrisome	GO:CC not extracellular matrix	0	0	0	0	0	0.000104086	0.000100307	8.91626e-05	0.000126274	0.000116221
Pdha1	Non-matrisome	Non-matrisome	GO:CC not extracellular matrix	0	0	0	0	0	8.80726e-05	8.48752e-05	0	0.000106847	0.000214562
Pdhb	Non-matrisome	Non-matrisome	GO:CC extracellular matrix (GO:0005576, GO:0005578 & GO:0031012) & GO:CC not extracellular matrix	0	0.000132197	0	0	0	0.000216178	0	0.000294923	0.000126274	0.000241382
Pdia3	Non-matrisome	Non-matrisome	GO:CC extracellular matrix (GO:0005576, GO:0005578 & GO:0031012) & GO:CC not extracellular matrix	0.000649115	0.000396591	0.000388462	0.000290499	0.000275691	0.00197763	0.00115739	0.00212619	0.0016707	0.000840366
Pdia4	Non-matrisome	Non-matrisome	GO:CC not extracellular matrix	0	0	0	0	0	0.000312257	0.000108023	0.000397802	0.000573088	0.000348663
Pdia6	Non-matrisome	Non-matrisome	GO:CC not extracellular matrix	0	0.00010169	0	0.00010375	0	0.000272224	0.000262342	0.000672149	0.000611942	0.000196681
Pdlim5	Non-matrisome	Non-matrisome	GO:CC not extracellular matrix	0	0	0	0	0	0.000128106	6.17274e-05	0.000109739	7.77069e-05	7.15205e-05
Pebp1	Non-matrisome	Non-matrisome	GO:CC extracellular matrix (GO:0005576, GO:0005578 & GO:0031012) & GO:CC not extracellular matrix	0	0	0	0	0	0.000448369	0.000192898	0.000384085	0.000553661	0.000509584
Pfn1	Non-matrisome	Non-matrisome	GO:CC extracellular matrix (GO:0005576, GO:0005578 & GO:0031012) & GO:CC not extracellular matrix	0.00109051	0.000854197	0.000836687	0.00155624	0.000827073	0.00294643	0.00118054	0.00369682	0.00362308	0.00219032
Pgap1	Non-matrisome	Non-matrisome	GO:CC not extracellular matrix	6.49115e-05	0	4.98028e-05	5.18748e-05	4.92305e-05	0	0	0	0	0
Pgd	Non-matrisome	Non-matrisome	GO:CC extracellular matrix (GO:0005576, GO:0005578 & GO:0031012) & GO:CC not extracellular matrix	0	0	8.9645e-05	0	0	0	0	0.000130315	0	0
Phb	Non-matrisome	Non-matrisome	gene not present in GO IDs	0	0	0	0	0	0.000296244	0.000285489	0.000253771	0.000592515	0.000151981
Phb2	Non-matrisome	Non-matrisome	GO:CC extracellular matrix (GO:0005576, GO:0005578 & GO:0031012) & GO:CC not extracellular matrix	0	0	0	0	0	0.000120099	0.000115739	0.000226336	0.000320541	0
Picalm	Non-matrisome	Non-matrisome	GO:CC not extracellular matrix	0	7.11831e-05	0	0	0	5.60462e-05	0	4.80106e-05	6.79935e-05	6.25805e-05
Pih1d2	Non-matrisome	Non-matrisome	GO:CC not extracellular matrix	0.000181752	0.000142366	0.000139448	0.000145249	0.000137845	0	0	0	0	0
Pkm	Non-matrisome	Non-matrisome	GO:CC not extracellular matrix	0.000103858	8.13521e-05	0	0	7.87688e-05	0.0014572	0.00070215	0.00146775	0.00209808	0.000447003
Plac9	Non-matrisome	Non-matrisome	GO:CC extracellular matrix (GO:0005576, GO:0005578 & GO:0031012) & GO:CC not extracellular matrix	0.000636132	0	0	0.000508373	0.000482459	0	0	0	0	0
Plec	Non-matrisome	Non-matrisome	GO:CC not extracellular matrix	0.00147998	0.00129146	0.00157377	0.00190899	0.00129969	0.000392323	0.000555547	0.000253771	0.000359394	0.000286082
Pls3	Non-matrisome	Non-matrisome	GO:CC not extracellular matrix	0	0	0	0	0	0.000240198	0.00016975	0.00020576	0.000213694	0.000277142
Pnp	Non-matrisome	Non-matrisome	GO:CC extracellular matrix (GO:0005576, GO:0005578 & GO:0031012) & GO:CC not extracellular matrix	0	0	0	0	0	0.000128106	0.000123455	0.000109739	0.000155414	0
Pofut2	Non-matrisome	Non-matrisome	GO:CC not extracellular matrix	0	0	0	0	0	8.0066e-05	7.71593e-05	6.85866e-05	9.71336e-05	8.94007e-05
Polr1d	Non-matrisome	Non-matrisome	GO:CC not extracellular matrix	0	0	0	0	0	0	0.000277773	0.000246912	0.000349681	0
Polr2h	Non-matrisome	Non-matrisome	GO:CC not extracellular matrix	0.000402451	0.000315239	0.000308777	0.000321623	0.000305229	0	0	0	0	0
Ppfibp1	Non-matrisome	Non-matrisome	GO:CC not extracellular matrix	0	0	0	0	0	3.20264e-05	0	2.74347e-05	3.88534e-05	0
Ppia	Non-matrisome	Non-matrisome	GO:CC extracellular matrix (GO:0005576, GO:0005578 & GO:0031012) & GO:CC not extracellular matrix	0.00231085	0.00370152	0.00497032	0.0051771	0.00255014	0.00297845	0.00287804	0.00181755	0.00502181	0.00236912
Ppib	Non-matrisome	Non-matrisome	GO:CC not extracellular matrix	0.00379083	0.00297952	0.00375513	0.00303986	0.00371198	0.00309055	0.00483017	0.00338132	0.0095968	0.00442533
Ppic	Non-matrisome	Non-matrisome	GO:CC not extracellular matrix	0	0	0.000498028	0.000518748	0.000492305	0.000680561	0.000987639	0.00087105	0.00237977	0.000759906
Ppm1m	Non-matrisome	Non-matrisome	GO:CC not extracellular matrix	0.000142805	0	0.000109566	0.000114124	0	0	0	0	0	0
Ppp2cb	Non-matrisome	Non-matrisome	GO:CC not extracellular matrix	0	0	0	0	0	0.000112092	0	0.00020576	0.000135987	0
Ppp2r1a	Non-matrisome	Non-matrisome	GO:CC not extracellular matrix	0	7.11831e-05	6.97239e-05	0	0.000147692	0	0	0	0.000155414	6.25805e-05
Ppp2r2a	Non-matrisome	Non-matrisome	GO:CC not extracellular matrix	0.000116841	9.15211e-05	8.9645e-05	0	0	0	0	0	0	0
Praf2	Non-matrisome	Non-matrisome	GO:CC not extracellular matrix	0	0	0	0.000280124	0	0.000216178	0.00020833	0.000185184	0.000262261	0.000241382
Prdm16	Non-matrisome	Non-matrisome	GO:CC not extracellular matrix	0	0	0	0	0	0	2.31478e-05	0	2.91401e-05	2.68202e-05
Prdx1	Non-matrisome	Non-matrisome	GO:CC not extracellular matrix	0.00167472	0.00250158	0.0024503	0	0.00178214	0.00346686	0.00336415	0.00382713	0.00246719	0.00298598
Prdx2	Non-matrisome	Non-matrisome	GO:CC not extracellular matrix	0	0	0	0	0	0.00108089	0.000408944	0.00178325	0.000874202	0.000473823
Prdx3	Non-matrisome	Non-matrisome	GO:CC not extracellular matrix	0	0	0	0	0	0.000144119	0.000138887	0.000123456	0.000388534	0
Prdx4	Non-matrisome	Non-matrisome	GO:CC not extracellular matrix	0	0	0	0.000363123	0	0.000456376	0.000640422	0	0.000563375	0.000742025
Prdx5	Non-matrisome	Non-matrisome	GO:CC not extracellular matrix	0.000298593	0.000233887	0.000229093	0.000238624	0.00022646	0.00042435	0.000686718	0.000912202	0.000514808	0.000795666
Prdx6	Non-matrisome	Non-matrisome	GO:CC not extracellular matrix	0	0	0	0	0	0.000608501	0.000586411	0.000521258	0.000738215	0.00101023
Prkar2b	Non-matrisome	Non-matrisome	GO:CC not extracellular matrix	0	0	0	0	0	8.80726e-05	8.48752e-05	7.54453e-05	0.000106847	0
Prkcsh	Non-matrisome	Non-matrisome	GO:CC not extracellular matrix	0	0	0	0	0	0	0	5.48693e-05	7.77069e-05	7.15205e-05
Prkd1	Non-matrisome	Non-matrisome	GO:CC not extracellular matrix	0.000116841	0	8.9645e-05	5.18748e-05	4.92305e-05	0	0	0	0	0
Prpf19	Non-matrisome	Non-matrisome	GO:CC not extracellular matrix	0	9.15211e-05	0.00017929	0.000186749	0.00017723	0	0	0	0	0
Prpf8	Non-matrisome	Non-matrisome	GO:CC not extracellular matrix	0.000142805	5.0845e-05	2.98817e-05	9.33746e-05	0.000108307	0	0	0	0	0
Prss23	Non-matrisome	Non-matrisome	GO:CC extracellular matrix (GO:0005576, GO:0005578 & GO:0031012) & GO:CC not extracellular matrix	0.000142805	0.000111859	0.000109566	0.000114124	0.000108307	0	8.48752e-05	0	0	0
Psma4	Non-matrisome	Non-matrisome	GO:CC not extracellular matrix	0	0	0	0	0	0	0.000131171	0.000116597	0.000165127	0
Psmc1	Non-matrisome	Non-matrisome	GO:CC not extracellular matrix	0	0.00010169	0	0.00010375	9.84611e-05	0	0	0	0	0
Psmc3	Non-matrisome	Non-matrisome	GO:CC not extracellular matrix	0	0	0	0	0	8.0066e-05	7.71593e-05	6.85866e-05	9.71336e-05	0
Psmc4	Non-matrisome	Non-matrisome	GO:CC not extracellular matrix	0	0.00010169	9.96056e-05	0	0	8.0066e-05	0	0	0	0
Psmd8	Non-matrisome	Non-matrisome	GO:CC not extracellular matrix	0	0	0	0	0	0	9.25912e-05	8.2304e-05	0.000126274	0
Ptbp1	Non-matrisome	Non-matrisome	GO:CC not extracellular matrix	0.00120735	0.000650817	0.000776923	0.000663997	0.000915688	0.000224185	0	0.000192043	0	0
Ptbp3	Non-matrisome	Non-matrisome	GO:CC not extracellular matrix	0	0	0	0	0	0	0.000138887	0	0.00017484	0.000160921
Ptgis	Non-matrisome	Non-matrisome	GO:CC not extracellular matrix	0	0	0	0	0	7.20594e-05	6.94434e-05	0.000267488	0.00017484	0.000160921
Ptk7	Non-matrisome	Non-matrisome	GO:CC not extracellular matrix	0	0	0	0	0	6.40528e-05	3.08637e-05	2.74347e-05	3.88534e-05	3.57603e-05
Pura	Non-matrisome	Non-matrisome	GO:CC extracellular matrix (GO:0005576, GO:0005578 & GO:0031012) & GO:CC not extracellular matrix	0	0	0.000139448	0	0	0.00040033	0.000108023	0.000342933	0.0001457	0.000277142
Purb	Non-matrisome	Non-matrisome	GO:CC not extracellular matrix	0	0	0	0	0	0.000120099	0.000115739	0	0	0.000134101
Pvalb	Non-matrisome	Non-matrisome	GO:CC not extracellular matrix	0	0	0	0	0	0.000384317	0.000370365	0.000329216	0.00218551	0
Pycr2	Non-matrisome	Non-matrisome	GO:CC not extracellular matrix	0	0	0	0	0	0.000256211	0.000115739	0.000219477	0.0001457	0.000134101
Pygb	Non-matrisome	Non-matrisome	GO:CC not extracellular matrix	0	0.00010169	0	0	0	8.0066e-05	3.85797e-05	3.42933e-05	4.85668e-05	8.94007e-05
Rab10	Non-matrisome	Non-matrisome	GO:CC extracellular matrix (GO:0005576, GO:0005578 & GO:0031012) & GO:CC not extracellular matrix	0.00109051	0.000854197	0.000836687	0.000871496	0.000827073	0	0	0	0	0
Rab11b	Non-matrisome	Non-matrisome	GO:CC not extracellular matrix	0	0	0	0	0	0.000912752	0.000162035	0.000781888	0.000456528	0.000187741
Rab14	Non-matrisome	Non-matrisome	GO:CC extracellular matrix (GO:0005576, GO:0005578 & GO:0031012) & GO:CC not extracellular matrix	0	0	0	0	0	0.000384317	0.00016975	0.000809322	0.00162213	0.000429123
Rab1A	Non-matrisome	Non-matrisome	gene not present in GO IDs	0	0	0	0	0	0.0019456	0.00138887	0.00166665	0.00409904	0.00114433
Rab1b	Non-matrisome	Non-matrisome	GO:CC not extracellular matrix	0	0	0.00129487	0.00134874	0	0.00148923	0	0	0.00330254	0
Rab2a	Non-matrisome	Non-matrisome	GO:CC not extracellular matrix	0.00062315	0	0	0.000228249	0	0.000648534	0.00016975	0.000336075	0.000475955	0.000196681
Rab5a	Non-matrisome	Non-matrisome	GO:CC not extracellular matrix	0.000272628	0.000213549	0.000209172	0.000217874	0.000206768	0.000176145	0	0	0	0
Rab5c	Non-matrisome	Non-matrisome	GO:CC not extracellular matrix	0	0	0	0	0	0	0.000378081	0.00056241	0.000213694	0.000438063
Rab7a	Non-matrisome	Non-matrisome	gene not present in GO IDs	0	0	0	0.000228249	0	0.00135312	0.00130399	0.00115911	0.00223407	0.000724145
Rac2	Non-matrisome	Non-matrisome	GO:CC extracellular matrix (GO:0005576, GO:0005578 & GO:0031012) & GO:CC not extracellular matrix	0	0	0	0	0	0.000192158	0.000185182	0	0.000233121	0.000214562
Rack1	Non-matrisome	Non-matrisome	GO:CC extracellular matrix (GO:0005576, GO:0005578 & GO:0031012) & GO:CC not extracellular matrix	0.000181752	0.00030507	0.000298817	0.000311249	0.000137845	0.000392323	0.000733013	0.000480106	0.000689648	0.000438063
Rai14	Non-matrisome	Non-matrisome	GO:CC not extracellular matrix	0.000311575	0	0.000139448	0	8.86149e-05	0	0	0	0	0
Raly	Non-matrisome	Non-matrisome	GO:CC not extracellular matrix	0.000973672	0.000152535	0.000318738	0.000539497	0.000511997	0	0	0	0	0
Ran	Non-matrisome	Non-matrisome	GO:CC extracellular matrix (GO:0005576, GO:0005578 & GO:0031012) & GO:CC not extracellular matrix	0.000986654	0	0.000757002	0	0.000748304	0	0.000362649	0.000322357	0.000203981	0
Rap1b	Non-matrisome	Non-matrisome	GO:CC not extracellular matrix	0.000714026	0	0	0	0	0.000448369	0.000192898	0.000384085	0.000242834	0.000223502
Rbmx	Non-matrisome	Non-matrisome	GO:CC not extracellular matrix	0	0	0	0	0	0.000200165	0.000192898	0.000171467	0.000242834	0.000107281
Rbmxl1	Non-matrisome	Non-matrisome	GO:CC not extracellular matrix	0.0030768	0.000955887	0.0016933	0.00287386	0.00272737	0	0	0	0	0
Rcc1	Non-matrisome	Non-matrisome	GO:CC extracellular matrix (GO:0005576, GO:0005578 & GO:0031012) & GO:CC not extracellular matrix	0	0	0	0	0	8.80726e-05	0	7.54453e-05	0.000106847	0.000205622
Rcn3	Non-matrisome	Non-matrisome	GO:CC not extracellular matrix	0.00016877	0	0	0	0	0.000512422	0.000347217	0.000438954	0.000446815	0.000402303
Rcor1	Non-matrisome	Non-matrisome	GO:CC not extracellular matrix	0.000116841	9.15211e-05	8.9645e-05	9.33746e-05	8.86149e-05	0	0	0	0	0
Rgs18	Non-matrisome	Non-matrisome	GO:CC not extracellular matrix	0.000233681	0.000183042	0.00017929	0.000186749	0.00017723	0	0	0	0	0
Rhoa	Non-matrisome	Non-matrisome	GO:CC not extracellular matrix	0.000298593	0.000233887	0.000229093	0	0	0	0.000185182	0.000164608	0.000233121	0.000214562
Rnf215	Non-matrisome	Non-matrisome	GO:CC not extracellular matrix	0.000155788	0.000122028	0.000119527	0.000124499	0.000118153	0	9.25912e-05	0	0.00011656	0.000107281
Robo1	Non-matrisome	Non-matrisome	GO:CC not extracellular matrix	0	3.0507e-05	2.98817e-05	3.11249e-05	2.95383e-05	0	0	0	0	0
Rpap3	Non-matrisome	Non-matrisome	GO:CC not extracellular matrix	7.78938e-05	0	5.97633e-05	0	5.90766e-05	0	0	0	0	0
Rpl10	Non-matrisome	Non-matrisome	GO:CC not extracellular matrix	0.000259646	0.00154569	0.000737081	0.000767746	0.000196922	0	0	0	0	0
Rpl10a	Non-matrisome	Non-matrisome	GO:CC not extracellular matrix	0.00096069	0.000752507	0.000448225	0.000466873	0.000443075	0.000600495	0.000354933	0.00076817	0.000738215	0.000411243
Rpl11	Non-matrisome	Non-matrisome	GO:CC not extracellular matrix	0.00125928	0.000986394	0.000567752	0.00100637	0.00145722	0.000792653	0.000763877	0.000679008	0.000971336	0.000885067
Rpl12	Non-matrisome	Non-matrisome	GO:CC not extracellular matrix	0.000376486	0.000294901	0.000288856	0.000695122	0.000285537	0.000544449	0.000524683	0.000466389	0.000670222	0.000268202
Rpl13	Non-matrisome	Non-matrisome	GO:CC not extracellular matrix	0.000272628	0.00116944	0.000766963	0.000477248	0.000206768	0.000936772	0.000362649	0.000802464	0.00159299	0.00196681
Rpl13a	Non-matrisome	Non-matrisome	GO:CC not extracellular matrix	0.00062315	0.000223718	0.000478107	0.000497998	0.000472613	0	0.00016975	0	0	0.000196681
Rpl14	Non-matrisome	Non-matrisome	GO:CC not extracellular matrix	0.00103858	0.000813521	0.000478107	0.000497998	0.000472613	0.000392323	0.000378081	0.000336075	0.000796495	0
Rpl15	Non-matrisome	Non-matrisome	GO:CC not extracellular matrix	0.00209015	0.00116944	0.00160365	0.000809246	0.00158522	0.000168139	0	0	0	0
Rpl17	Non-matrisome	Non-matrisome	GO:CC not extracellular matrix	0.000311575	0.000244056	0.000239053	0.000248999	0.000236307	0.000192158	0.000185182	0.000370368	0.000233121	0
Rpl18	Non-matrisome	Non-matrisome	GO:CC not extracellular matrix	0.000688061	0.00138298	0.00191243	0.00199199	0.000886149	0.000192158	0.000185182	0.000164608	0.000534235	0
Rpl18a	Non-matrisome	Non-matrisome	GO:CC not extracellular matrix	0.00122033	0.000569464	0.0014144	0.00147324	0.00139815	0.000200165	0	0.000171467	0	0
Rpl19	Non-matrisome	Non-matrisome	GO:CC not extracellular matrix	0	0	0	0	0.000216614	0.000176145	0.00016975	0	0.000213694	0.000196681
Rpl21	Non-matrisome	Non-matrisome	GO:CC not extracellular matrix	0.000363504	0.000284732	0.000278896	0.000663997	0.000275691	0	0	0	0	0
Rpl22	Non-matrisome	Non-matrisome	GO:CC not extracellular matrix	0	0	0	0	0	0.000704581	0.000679002	0.000603562	0.000864489	0.000786726
Rpl23	Non-matrisome	Non-matrisome	GO:CC not extracellular matrix	0.000467363	0.00247107	0.001514	0.000881871	0.000836919	0.000288238	0.000285489	0.00105623	0.00151528	0.000330782
Rpl23a	Non-matrisome	Non-matrisome	GO:CC not extracellular matrix	0.000389469	0.00030507	0.000687278	0.000715872	0.000679381	0.000240198	0.000231478	0.00020576	0.000679935	0.000625805
Rpl24	Non-matrisome	Non-matrisome	GO:CC not extracellular matrix	0.000882796	0.00118977	0.00116538	0.00188824	0.00115199	0.000552455	0.000925912	0.000816181	0.0018164	0.00107281
Rpl26	Non-matrisome	Non-matrisome	GO:CC not extracellular matrix	0.000402451	0.00126096	0.000308777	0.000321623	0.000305229	0	0.000972207	0.000212619	0.000709075	0.000643685
Rpl27	Non-matrisome	Non-matrisome	GO:CC not extracellular matrix	0.0018305	0.000345746	0.000796844	0.000829996	0.000787688	0.000648534	0.00111109	0.000980789	0.00139872	0.00128737
Rpl27a	Non-matrisome	Non-matrisome	GO:CC not extracellular matrix	0.000947707	0.000752507	0.000737081	0.000767746	0.000728612	0.000256211	0.00024691	0.000219477	0.000310827	0.000286082
Rpl28	Non-matrisome	Non-matrisome	GO:CC not extracellular matrix	0.0018305	0.000813521	0.00140444	0.000829996	0.000787688	0.000272224	0	0.000233195	0.000339968	0.000312902
Rpl29	Non-matrisome	Non-matrisome	GO:CC not extracellular matrix	0	0	0	0	0	0.000240198	0.000231478	0.00020576	0	0.000268202
Rpl3	Non-matrisome	Non-matrisome	GO:CC not extracellular matrix	0.00028561	0.000844028	0.000348619	0.000363123	0.000639997	0	8.48752e-05	0	0.000106847	9.83407e-05
Rpl30	Non-matrisome	Non-matrisome	GO:CC not extracellular matrix	0	0	0	0.000446123	0	0.00154527	0.00148917	0.00132372	0.00188439	0.000384423
Rpl31	Non-matrisome	Non-matrisome	GO:CC not extracellular matrix	0.00115542	0.000905042	0.00088649	0.000394248	0.000876303	0.00130507	0.00126541	0.000260629	0.000369108	0.000339723
Rpl34	Non-matrisome	Non-matrisome	GO:CC not extracellular matrix	0.00125928	0.00294901	0.00176302	0.0046376	0.00285537	0.00032827	0.000316353	0	0.000971336	0.00161815
Rpl35a	Non-matrisome	Non-matrisome	GO:CC not extracellular matrix	0.00138911	0.00333543	0.00196223	0.00204387	0.00193968	0.000864713	0.0015509	0.00229079	0.0032734	0.00299492
Rpl36	Non-matrisome	Non-matrisome	GO:CC not extracellular matrix	0	0	0	0	0	0	0.000354933	0	0.000456528	0.000411243
Rpl36a	Non-matrisome	Non-matrisome	GO:CC not extracellular matrix	0.000558239	0.000437267	0.000428304	0.000446123	0	0	0	0	0	0
Rpl38	Non-matrisome	Non-matrisome	GO:CC not extracellular matrix	0	0	0	0	0	0.000600495	0.000578695	0.0005144	0	0
Rpl4	Non-matrisome	Non-matrisome	GO:CC not extracellular matrix	0.00062315	0.000650817	0.000478107	0.000829996	0.000974764	8.0066e-05	0.00016975	6.85866e-05	0.000213694	0.000196681
Rpl5	Non-matrisome	Non-matrisome	GO:CC not extracellular matrix	0	0	0	0	0	0.000120099	0.000115739	0.00010288	0.0001457	0.000134101
Rpl6	Non-matrisome	Non-matrisome	GO:CC not extracellular matrix	0.00096069	0.000752507	0.000737081	0.000767746	0.000728612	0.000416343	0.000408944	0.000363509	0.000738215	0.000679445
Rpl7	Non-matrisome	Non-matrisome	GO:CC not extracellular matrix	0.00105157	0.00082369	0.000806805	0.000840371	0.00108307	0.000128106	0.000270058	0.000109739	0.000155414	0.000312902
Rpl7a	Non-matrisome	Non-matrisome	GO:CC not extracellular matrix	0.000467363	0.000599972	0.000169329	0.000176374	0.00035446	0.000696574	0.000671286	0.000816181	0.000854776	0.000777786
Rpl8	Non-matrisome	Non-matrisome	GO:CC not extracellular matrix	0.000830867	0.000396591	0.000388462	0.000404623	0.000383998	0.000320264	0.000308637	0.000123456	0.00017484	0.000357603
Rpl9	Non-matrisome	Non-matrisome	GO:CC not extracellular matrix	0.000298593	0.000233887	0.000229093	0.000238624	0.00022646	0.000192158	0.000185182	0.000164608	0.000233121	0.000473823
Rplp0	Non-matrisome	Non-matrisome	GO:CC not extracellular matrix	0.000934725	0.000732169	0.00071716	0.000321623	0.000492305	0.000584482	0.000563263	0.000672149	0.000718789	0.000286082
Rplp2	Non-matrisome	Non-matrisome	GO:CC not extracellular matrix	0	0	0	0	0	0.000392323	0.000378081	0.000336075	0.000475955	0.000438063
Rpn1	Non-matrisome	Non-matrisome	GO:CC extracellular matrix (GO:0005576, GO:0005578 & GO:0031012) & GO:CC not extracellular matrix	0	0.000152535	6.97239e-05	7.26247e-05	0	0.000184152	0.000478388	0.000281205	0.00111704	0.000554284
Rpn2	Non-matrisome	Non-matrisome	GO:CC extracellular matrix (GO:0005576, GO:0005578 & GO:0031012) & GO:CC not extracellular matrix	9.0876e-05	0.000223718	0.000139448	0.000228249	0.000137845	0.000256211	0.000115739	0.000157749	0.000223407	0.000134101
Rps10	Non-matrisome	Non-matrisome	GO:CC not extracellular matrix	0.000817884	0.000640648	0.000278896	0.000653622	0.000275691	0.000512422	0.00049382	0.000438954	0.000271974	0
Rps11	Non-matrisome	Non-matrisome	GO:CC not extracellular matrix	0.000843849	0.0017389	0.000647436	0.000674372	0.000639997	0.000232191	0.000223762	0	0.000641082	0.000259262
Rps12	Non-matrisome	Non-matrisome	GO:CC not extracellular matrix	0.000467363	0.000366084	0.00035858	0.000373498	0.00035446	0.000296244	0.000285489	0.000253771	0.000854776	0.000330782
Rps13	Non-matrisome	Non-matrisome	GO:CC not extracellular matrix	0	0	0.000308777	0.000321623	0.000305229	0.00100883	0.000972207	0.000864192	0.0012336	0.00112645
Rps14	Non-matrisome	Non-matrisome	GO:CC not extracellular matrix	0	0	0.000318738	0.000331998	0	0.000616508	0.000594127	0.000226336	0.000747929	0.000688385
Rps15a	Non-matrisome	Non-matrisome	GO:CC not extracellular matrix	0.00197331	0.00154569	0.000846647	0.000881871	0.00149661	0.000288238	0.000671286	0.000589845	0.000845062	0.00138571
Rps16	Non-matrisome	Non-matrisome	GO:CC not extracellular matrix	0	0.000325408	0	0	0	0.00106488	0.00162035	0.00144032	0.00130159	0.00119797
Rps17	Non-matrisome	Non-matrisome	GO:CC not extracellular matrix	0	0	0	0	0	0.000280231	0	0.000240053	0.000339968	0
Rps18	Non-matrisome	Non-matrisome	GO:CC not extracellular matrix	0	0	0	0	0	0.000960792	0.00211416	0.00187242	0.00268089	0.00108175
Rps19	Non-matrisome	Non-matrisome	GO:CC not extracellular matrix	0	0	0	0	0	0.00261015	0.00253083	0.00322357	0.00462356	0.00421971
Rps2	Non-matrisome	Non-matrisome	GO:CC not extracellular matrix	0.000727008	0.000569464	0.000338659	0.000165999	0.000334768	0.000128106	0.000123455	0.000240053	0.000339968	0.000143041
Rps20	Non-matrisome	Non-matrisome	GO:CC not extracellular matrix	0	0	0	0	0	0	0.000316353	0	0.00178726	0.000366543
Rps23	Non-matrisome	Non-matrisome	GO:CC not extracellular matrix	0.000428416	0.000793183	0.000776923	0.000342373	0.000324921	0.000272224	0.000262342	0.000541834	0.000777069	0.000715205
Rps24	Non-matrisome	Non-matrisome	GO:CC not extracellular matrix	0.00045438	0.000833859	0.000348619	0.000850746	0.000807381	0.000280231	0.000270058	0.000240053	0.000349681	0
Rps25	Non-matrisome	Non-matrisome	GO:CC not extracellular matrix	0	0	0	0	0	0.00140916	0.00222219	0.00066529	0.00280716	0.00257474
Rps26	Non-matrisome	Non-matrisome	GO:CC not extracellular matrix	0.00236278	0.00185076	0.00296825	0.00188824	0.00179199	0.000808666	0.000324069	0.000288064	0.000990763	0.000375483
Rps27	Non-matrisome	Non-matrisome	GO:CC not extracellular matrix	0	0.000610141	0	0	0	0.000480396	0.000462956	0.00041152	0.000592515	0.000536404
Rps27a	Non-matrisome	Non-matrisome	GO:CC not extracellular matrix	0.00225892	0.00177958	0.0017431	0.00181562	0.00172307	0.000920759	0.000516967	0.000788746	0.0017484	0.00103705
Rps28	Non-matrisome	Non-matrisome	GO:CC not extracellular matrix	0	0	0	0.00225136	0.00213661	0.000632521	0.000609558	0.000541834	0.000767355	0
Rps3	Non-matrisome	Non-matrisome	GO:CC not extracellular matrix	0.00129823	0.00185076	0.0013646	0.00142137	0.000669535	0.00306653	0.00236879	0.00165294	0.00577945	0.0021635
Rps3a	Non-matrisome	Non-matrisome	GO:CC not extracellular matrix	0	0.000366084	0.000169329	0.000373498	0.000167384	0	0.000671286	0.00041152	0.001525	0.000777786
Rps4x	Non-matrisome	Non-matrisome	GO:CC not extracellular matrix	0.000765955	0.000610141	0.000856608	0.00122424	0.00116184	0.000480396	0.000470672	0.000418378	0.000864489	0.000545344
Rps6	Non-matrisome	Non-matrisome	GO:CC not extracellular matrix	0.000804902	0.00165755	0.00162357	0.000933746	0.000886149	0.000312257	0.000300921	0.000123456	0.000378821	0.000348663
Rps6ka6	Non-matrisome	Non-matrisome	GO:CC not extracellular matrix	7.78938e-05	0	0	6.22497e-05	5.90766e-05	0	0	0	0	0
Rps7	Non-matrisome	Non-matrisome	GO:CC not extracellular matrix	0.00114244	0.000894873	0.000517949	0.000912996	0.00129969	0.00107288	0.000185182	0.000363509	0.000874202	0.000473823
Rps8	Non-matrisome	Non-matrisome	GO:CC not extracellular matrix	0.0020512	0.00115927	0.000766963	0.00164962	0.00112246	0.000624515	0.00124998	0.0011111	0.00113646	0.000420183
Rps9	Non-matrisome	Non-matrisome	GO:CC not extracellular matrix	0.00312873	0.00540991	0.00317742	0.00251074	0.00314091	0.00103285	0.00141201	0.000589845	0.00321512	0.000768846
Rpsa	Non-matrisome	Non-matrisome	GO:CC not extracellular matrix	0.000428416	0	0	0	0	0.000832686	0.000594127	0.000713301	0.000524521	0.000688385
Rrbp1	Non-matrisome	Non-matrisome	GO:CC not extracellular matrix	0.000103858	0.000183042	0.00017929	0.000145249	0.000137845	0.000968798	0.000679002	0.000829898	0.000961623	0.000786726
Rrp12	Non-matrisome	Non-matrisome	GO:CC not extracellular matrix	0	0	0	3.11249e-05	0	0	0	0	2.91401e-05	0
Rrs1	Non-matrisome	Non-matrisome	GO:CC not extracellular matrix	0.000155788	0.000122028	0	0.000124499	0	0	0	0	0	0
Rtkn2	Non-matrisome	Non-matrisome	GO:CC not extracellular matrix	9.0876e-05	0	6.97239e-05	0	6.89227e-05	0	0	0	0	0
Sar1b	Non-matrisome	Non-matrisome	GO:CC not extracellular matrix	0	0	0	0	0	0.000184152	0.000177466	0.000157749	0.000223407	0.000205622
Scpep1	Non-matrisome	Non-matrisome	GO:CC extracellular matrix (GO:0005576, GO:0005578 & GO:0031012) & GO:CC not extracellular matrix	0	0.00010169	9.96056e-05	0.00010375	9.84611e-05	0	0	0	0	0
Sdha	Non-matrisome	Non-matrisome	GO:CC not extracellular matrix	0	7.11831e-05	0	0	0	0	0	0	6.79935e-05	0
Sec11a	Non-matrisome	Non-matrisome	GO:CC not extracellular matrix	0.000324557	0	0.000249014	0	0	0.000200165	0.000756161	0.000178325	0.000563375	0.000232442
Sec13	Non-matrisome	Non-matrisome	GO:CC extracellular matrix (GO:0005576, GO:0005578 & GO:0031012) & GO:CC not extracellular matrix	0	0	0	0	0	0.000112092	0	9.60213e-05	0.000135987	0
Sec22b	Non-matrisome	Non-matrisome	GO:CC not extracellular matrix	0.000272628	0	0	0	0.000206768	0.000608501	0.000162035	0.000315499	0.000203981	0.000187741
Sec23a	Non-matrisome	Non-matrisome	GO:CC not extracellular matrix	0.000142805	0.000111859	5.97633e-05	6.22497e-05	0	0.000144119	4.62956e-05	0.000123456	0.00017484	0.000214562
Sec31a	Non-matrisome	Non-matrisome	GO:CC not extracellular matrix	0	0	0	0	0	0.000192158	0.000185182	0.000164608	0.000184554	6.25805e-05
Sec61a1	Non-matrisome	Non-matrisome	GO:CC not extracellular matrix	0	0.000193211	0	0.000197124	0.000187076	0	0	0	0	0.000277142
Sec61a2	Non-matrisome	Non-matrisome	GO:CC not extracellular matrix	0.000116841	0	8.9645e-05	0	0	7.20594e-05	0.000154319	6.1728e-05	8.74202e-05	0
Sec61b	Non-matrisome	Non-matrisome	GO:CC not extracellular matrix	0	0	0	0	0	0.000472389	0.00045524	0.000404661	0.000573088	0.000527464
Septin11	Non-matrisome	Non-matrisome	GO:CC not extracellular matrix	0	0	0	0	0	8.0066e-05	0.000162035	0.000144032	0	0.000295022
Septin2	Non-matrisome	Non-matrisome	GO:CC extracellular matrix (GO:0005576, GO:0005578 & GO:0031012) & GO:CC not extracellular matrix	0	0.000254225	0.000119527	0.000124499	0	0.000320264	9.25912e-05	0.000171467	0.00011656	0.000107281
Septin5	Non-matrisome	Non-matrisome	GO:CC extracellular matrix (GO:0005576, GO:0005578 & GO:0031012) & GO:CC not extracellular matrix	0	0	0	0	0	9.60792e-05	9.25912e-05	8.2304e-05	0.00011656	0.000107281
Septin7	Non-matrisome	Non-matrisome	GO:CC not extracellular matrix	0	0	0	0	0	0	0.00024691	0.000137173	0.000310827	0.000286082
Septin9	Non-matrisome	Non-matrisome	GO:CC not extracellular matrix	9.0876e-05	0	0	7.26247e-05	0	0.000120099	0.000185182	0.00010288	0.000155414	0.000143041
Serbp1	Non-matrisome	Non-matrisome	GO:CC not extracellular matrix	0	0	0	0	0	8.80726e-05	8.48752e-05	7.54453e-05	0	0
Sf3b3	Non-matrisome	Non-matrisome	GO:CC extracellular matrix (GO:0005576, GO:0005578 & GO:0031012) & GO:CC not extracellular matrix	3.89469e-05	0	2.98817e-05	0	2.95383e-05	3.20264e-05	0	0	0	0
Sfn	Non-matrisome	Non-matrisome	GO:CC extracellular matrix (GO:0005576, GO:0005578 & GO:0031012) & GO:CC not extracellular matrix	0	0.000660986	0.000398422	0.00135912	0	0	0.000748445	0	0.0013113	0.000598984
Sfpq	Non-matrisome	Non-matrisome	GO:CC not extracellular matrix	7.78938e-05	6.10141e-05	5.97633e-05	6.22497e-05	5.90766e-05	0.000168139	0.000100307	0.000198901	0.000126274	0.000187741
Sfxn3	Non-matrisome	Non-matrisome	GO:CC not extracellular matrix	0.000181752	0.000488112	0.000139448	0.000145249	0.000295383	0.000240198	0.000231478	9.60213e-05	0.000135987	0
Shroom2	Non-matrisome	Non-matrisome	GO:CC not extracellular matrix	0	3.0507e-05	2.98817e-05	3.11249e-05	2.95383e-05	0	0	0	0	0
Slc25a12	Non-matrisome	Non-matrisome	GO:CC not extracellular matrix	0	0	5.97633e-05	0	0	0	0.000108023	0	0.000135987	6.25805e-05
Slc25a3	Non-matrisome	Non-matrisome	GO:CC not extracellular matrix	0	0	0	0	0	0.000216178	0.000331785	0.000185184	0.000417674	0.000384423
Slc25a4	Non-matrisome	Non-matrisome	GO:CC not extracellular matrix	0.00677676	0.00627428	0.00614566	0.00383873	0.00607505	0.00253009	0.00244595	0.00179011	0.00372993	0.00153769
Slc25a5	Non-matrisome	Non-matrisome	GO:CC not extracellular matrix	0.00328452	0.00311172	0.00304793	0.00136949	0.00301291	0.00168939	0.00131942	0.00092592	0.00207866	0.000929767
Slc35e4	Non-matrisome	Non-matrisome	GO:CC not extracellular matrix	0	0.000132197	0.000129487	0.000134874	0.000127999	0	0	0	0	0
Slc38a10	Non-matrisome	Non-matrisome	GO:CC not extracellular matrix	0	0	3.98422e-05	4.14998e-05	3.93844e-05	0	0	0	0	0
Slc48a1	Non-matrisome	Non-matrisome	GO:CC not extracellular matrix	0.000415433	0.000325408	0	0	0.000315075	0	0	0	0	0
Slc9a1	Non-matrisome	Non-matrisome	GO:CC not extracellular matrix	6.49115e-05	0	4.98028e-05	5.18748e-05	0	0	0	0	0	0
Snd1	Non-matrisome	Non-matrisome	GO:CC not extracellular matrix	6.49115e-05	0.00010169	9.96056e-05	5.18748e-05	4.92305e-05	0.000160132	0.000200614	0.000219477	0.000252547	0.000178801
Snrnp200	Non-matrisome	Non-matrisome	GO:CC not extracellular matrix	0.000103858	4.0676e-05	3.98422e-05	6.22497e-05	7.87688e-05	0	0	0	0	0
Snrpa	Non-matrisome	Non-matrisome	GO:CC not extracellular matrix	0	0	0	0	0	0.000128106	0.000270058	0.000233195	0.000339968	0
Snrpb	Non-matrisome	Non-matrisome	GO:CC not extracellular matrix	0.000610168	0.000213549	0.000478107	0.000497998	0.000472613	0.000384317	0.00062499	0.000329216	0.000786782	0.000429123
Snrpb2	Non-matrisome	Non-matrisome	GO:CC not extracellular matrix	0.000259646	0	0	0	0	0	0	0	0	0.000178801
Snrpd1	Non-matrisome	Non-matrisome	GO:CC not extracellular matrix	0.000532274	0.000416929	0.000408383	0.000425373	0.00040369	0	0.000324069	0	0	0
Snrpd3	Non-matrisome	Non-matrisome	GO:CC not extracellular matrix	0.00120735	0.000945718	0.000926332	0.00096487	0.000915688	0.000312257	0.000308637	0.000274347	0.000388534	0.000849306
Snrpe	Non-matrisome	Non-matrisome	GO:CC not extracellular matrix	0.000675079	0.000528788	0.00252998	0.000539497	0.000511997	0.00042435	0.000408944	0.000363509	0.000514808	0.000473823
Snrpg	Non-matrisome	Non-matrisome	GO:CC not extracellular matrix	0.00090876	0	0.000697239	0.000726247	0.00187076	0	0	0	0	0
Sntb2	Non-matrisome	Non-matrisome	GO:CC not extracellular matrix	0	0	0	0	0	0	0.000138887	6.1728e-05	8.74202e-05	8.04606e-05
Sorbs2	Non-matrisome	Non-matrisome	GO:CC not extracellular matrix	0	0	0	4.14998e-05	0	0	0	0	2.91401e-05	0
Spin4	Non-matrisome	Non-matrisome	GO:CC not extracellular matrix	0	0	0	0	0	0	0.000138887	0	0.00017484	0.000160921
Spocd1	Non-matrisome	Non-matrisome	GO:CC not extracellular matrix	0	0	0	0	0	7.20594e-05	6.94434e-05	6.1728e-05	0	3.57603e-05
Spp2	Non-matrisome	Non-matrisome	GO:CC extracellular matrix (GO:0005576, GO:0005578 & GO:0031012) & GO:CC not extracellular matrix	0.00028561	0	0	0	0	0	0	0.000150891	0	0
Sptan1	Non-matrisome	Non-matrisome	GO:CC not extracellular matrix	0.000259646	0.00010169	0.000159369	0.000124499	0.000118153	2.40198e-05	2.31478e-05	2.0576e-05	4.85668e-05	2.68202e-05
Sptb	Non-matrisome	Non-matrisome	GO:CC not extracellular matrix	0	2.0338e-05	1.99211e-05	2.07499e-05	1.96922e-05	0	0	0	0	0
Sptbn1	Non-matrisome	Non-matrisome	GO:CC not extracellular matrix	0.000376486	0.000132197	0.000149408	0.000176374	0.00022646	0	3.85797e-05	0	6.79935e-05	3.57603e-05
Srm	Non-matrisome	Non-matrisome	GO:CC not extracellular matrix	0	0	0	0	0	0.000248205	0.00024691	0.000212619	0.000495381	0.000134101
Srsf1	Non-matrisome	Non-matrisome	GO:CC not extracellular matrix	0	0	0	0	0	0.000144119	0.000138887	0.000123456	0.000184554	0.000160921
Srsf3	Non-matrisome	Non-matrisome	GO:CC not extracellular matrix	0.00079192	0.00062031	0.000607594	0.000632872	0.000600612	0.000496409	0.000478388	0.000425237	0.000602228	0.000241382
Srsf6	Non-matrisome	Non-matrisome	GO:CC not extracellular matrix	0	0	0	0	0	0	0.000100307	0	0.000126274	0.000116221
Srsf7	Non-matrisome	Non-matrisome	GO:CC not extracellular matrix	0	0	0	0	0	0	0.000277773	0	0.000349681	0.000143041
Ssb	Non-matrisome	Non-matrisome	GO:CC extracellular matrix (GO:0005576, GO:0005578 & GO:0031012) & GO:CC not extracellular matrix	0.000272628	0.00010169	9.96056e-05	0.00010375	0.000206768	0	0	0	0	0
Ssc5d	Non-matrisome	Non-matrisome	GO:CC extracellular matrix (GO:0005576, GO:0005578 & GO:0031012) & GO:CC not extracellular matrix	3.89469e-05	3.0507e-05	2.98817e-05	0	2.95383e-05	0	0	0	0	0
Ssr1	Non-matrisome	Non-matrisome	GO:CC not extracellular matrix	0	0	0	0	0	0.000128106	0.000262342	0.000233195	0.000330254	0.000303962
Ssr3	Non-matrisome	Non-matrisome	GO:CC not extracellular matrix	0	0	0	0	0	0.000200165	0.000192898	0.000171467	0.000242834	0.000223502
Ssr4	Non-matrisome	Non-matrisome	GO:CC not extracellular matrix	0.000350522	0.000274563	0.000268935	0.000280124	0.000265845	0.000504416	0.000486104	0.000432096	0.000271974	0
St13	Non-matrisome	Non-matrisome	GO:CC not extracellular matrix	0	0	0	0	0	9.60792e-05	9.25912e-05	8.2304e-05	0	0.000107281
Stab1	Non-matrisome	Non-matrisome	GO:CC not extracellular matrix	0	0	0	0	0	0	1.54319e-05	1.37173e-05	0	1.78801e-05
Stard9	Non-matrisome	Non-matrisome	GO:CC not extracellular matrix	0	1.0169e-05	0	0	0	0	0	0	0	8.94007e-06
Stt3a	Non-matrisome	Non-matrisome	GO:CC not extracellular matrix	0.000155788	0.000193211	0.000189251	0.000124499	0.000324921	0.000208172	0.000262342	0.000178325	0.000407961	0.000303962
Stxbp5	Non-matrisome	Non-matrisome	GO:CC not extracellular matrix	0	0	0.000109566	0.000114124	0.000108307	0	0	0	0	0
Sun1	Non-matrisome	Non-matrisome	GO:CC not extracellular matrix	0.000480345	0.00020338	0.000258974	0.000207499	0.000255999	0	0	0	0	0
Sun2	Non-matrisome	Non-matrisome	GO:CC not extracellular matrix	7.78938e-05	6.10141e-05	5.97633e-05	0	5.90766e-05	0	0	0	0	0
Surf4	Non-matrisome	Non-matrisome	GO:CC extracellular matrix (GO:0005576, GO:0005578 & GO:0031012) & GO:CC not extracellular matrix	0.000752973	0.000162704	0.000836687	0.000601747	0.000827073	0	0.000131171	0	0.000165127	0.000151981
Syncrip	Non-matrisome	Non-matrisome	GO:CC not extracellular matrix	9.0876e-05	7.11831e-05	0.000219132	0.000145249	0.000305229	0.000184152	0.000177466	0.000157749	0.000301114	0.000366543
Syne2	Non-matrisome	Non-matrisome	GO:CC not extracellular matrix	0	0	0	0	9.84611e-06	0	0	0	9.71336e-06	0
Syne3	Non-matrisome	Non-matrisome	GO:CC not extracellular matrix	0.000662097	0.000284732	0.000507988	0.000352748	0.000334768	0	0	0	0	0
Szt2	Non-matrisome	Non-matrisome	GO:CC not extracellular matrix	1.29823e-05	0	9.96056e-06	0	9.84611e-06	0	0	0	0	0
Tagln	Non-matrisome	Non-matrisome	GO:CC not extracellular matrix	0.000662097	0.000518619	0.000229093	0.000881871	0.000502151	0	0	0	0	0
Tagln2	Non-matrisome	Non-matrisome	GO:CC not extracellular matrix	0.000298593	0.000518619	0.000846647	0.000881871	0.000836919	0.00562063	0.00332557	0.0048285	0.00324426	0.00385317
Taldo1	Non-matrisome	Non-matrisome	GO:CC not extracellular matrix	0	0	0	0	0	0.000104086	0.000100307	8.91626e-05	0.000126274	0.000116221
Tanc2	Non-matrisome	Non-matrisome	GO:CC not extracellular matrix	2.59646e-05	2.0338e-05	1.99211e-05	0	1.96922e-05	0	1.54319e-05	0	0	0
Tardbp	Non-matrisome	Non-matrisome	GO:CC not extracellular matrix	0.000467363	0	0.000229093	0.000114124	0.000364306	0	8.48752e-05	7.54453e-05	0.000106847	0
Tasor2	Non-matrisome	Non-matrisome	GO:CC not extracellular matrix	5.19292e-05	4.0676e-05	3.98422e-05	4.14998e-05	4.92305e-05	1.60132e-05	1.54319e-05	1.37173e-05	1.94267e-05	0
Tbx20	Non-matrisome	Non-matrisome	GO:CC not extracellular matrix	0.000194734	0	0.000149408	0.000155624	0.000147692	0	0	0	0	0
Tcp1	Non-matrisome	Non-matrisome	GO:CC not extracellular matrix	0	8.13521e-05	0	0	0.000255999	6.40528e-05	6.17274e-05	5.48693e-05	7.77069e-05	7.15205e-05
Tecr	Non-matrisome	Non-matrisome	GO:CC not extracellular matrix	0.000181752	0.000142366	0.000139448	0.000145249	0.000137845	0.000112092	0	0	0.000135987	0
Tf	Non-matrisome	Non-matrisome	gene not present in GO IDs	0	0	0	0	0	0.0017054	0.00138115	0.00205074	0.00318598	0.00160027
Thegl	Non-matrisome	Non-matrisome	gene not present in GO IDs	0.000116841	9.15211e-05	8.9645e-05	0	0.000196922	0	0	0	0	0
Thy1	Non-matrisome	Non-matrisome	GO:CC not extracellular matrix	0.000856831	0.000671155	0.00112554	0.00117237	0.000649843	0	0	0	0	0
Tkt	Non-matrisome	Non-matrisome	GO:CC not extracellular matrix	9.0876e-05	7.11831e-05	6.97239e-05	7.26247e-05	6.89227e-05	0.000184152	0.000115739	0.000157749	0.000310827	0.000134101
Tln1	Non-matrisome	Non-matrisome	GO:CC not extracellular matrix	2.59646e-05	2.0338e-05	1.99211e-05	0	1.96922e-05	0.000104086	8.48752e-05	0.00010288	0.000126274	4.47003e-05
Tlr8	Non-matrisome	Non-matrisome	GO:CC not extracellular matrix	5.19292e-05	0	0	0	0	0	0	0	0	3.57603e-05
Tmed10	Non-matrisome	Non-matrisome	GO:CC not extracellular matrix	0	0	0	0	0	0.000896739	0.000162035	0.00030864	0.000446815	0.000187741
Tmed2	Non-matrisome	Non-matrisome	GO:CC not extracellular matrix	0	0	0	0	0	0.000408336	0.000177466	0.000157749	0.000223407	0.000205622
Tmem109	Non-matrisome	Non-matrisome	GO:CC not extracellular matrix	0	0	0	0	0	0.000160132	0.000154319	0.000137173	0.000417674	0.000178801
Tmem214	Non-matrisome	Non-matrisome	GO:CC extracellular matrix (GO:0005576, GO:0005578 & GO:0031012) & GO:CC not extracellular matrix	0	6.10141e-05	5.97633e-05	6.22497e-05	5.90766e-05	0	0	0	0	0
Tmem43	Non-matrisome	Non-matrisome	GO:CC extracellular matrix (GO:0005576, GO:0005578 & GO:0031012) & GO:CC not extracellular matrix	0.00138911	0.000528788	0.000866568	0.00189862	0.00180184	0	0	0	0	0
Tmod3	Non-matrisome	Non-matrisome	GO:CC not extracellular matrix	0.00342733	0.000427098	0.00155385	0.00132799	0.00153599	0	0	0	0	0
Tmprss13	Non-matrisome	Non-matrisome	GO:CC not extracellular matrix	0.000103858	8.13521e-05	7.96844e-05	8.29996e-05	7.87688e-05	0	0	0	0	0
Tmsb10	Non-matrisome	Non-matrisome	GO:CC not extracellular matrix	0	0.00147451	0	0	0	0	0	0	0	0.00129631
Tnfrsf8	Non-matrisome	Non-matrisome	GO:CC not extracellular matrix	0.000116841	0	0	0.000197124	8.86149e-05	0	0	0	0	0
Tnmd	Non-matrisome	Non-matrisome	GO:CC not extracellular matrix	0	0.000284732	0.000278896	0.000466873	0.000275691	0	0	0	0	0
Tnnt3	Non-matrisome	Non-matrisome	GO:CC not extracellular matrix	0.000207717	0.000162704	0.000159369	0.000165999	0.000157538	0	0	0	0	0
Tnrc6a	Non-matrisome	Non-matrisome	GO:CC not extracellular matrix	2.59646e-05	2.0338e-05	1.99211e-05	2.07499e-05	1.96922e-05	0	0	0	0	0
Togaram2	Non-matrisome	Non-matrisome	GO:CC not extracellular matrix	0	4.0676e-05	0	0	0	0	0	0	0	3.57603e-05
Top2b	Non-matrisome	Non-matrisome	GO:CC not extracellular matrix	0.000259646	0.000111859	0.000139448	0.000207499	0.000255999	0	0	0	2.91401e-05	0
Topbp1	Non-matrisome	Non-matrisome	GO:CC not extracellular matrix	3.89469e-05	3.0507e-05	2.98817e-05	0	0	0	0	0	0	0
Tor1aip1	Non-matrisome	Non-matrisome	GO:CC not extracellular matrix	9.0876e-05	7.11831e-05	6.97239e-05	7.26247e-05	6.89227e-05	0	0	0	0	0
Tpd52	Non-matrisome	Non-matrisome	GO:CC not extracellular matrix	0.000272628	0.000213549	0.000209172	0	0.000206768	0	0	0	0	0
Tpi1	Non-matrisome	Non-matrisome	GO:CC not extracellular matrix	0	0	0	0	0	0.000544449	0	0.000288064	0.000407961	0.000375483
Tpm1	Non-matrisome	Non-matrisome	GO:CC not extracellular matrix	0.013203	0.00886738	0.0138253	0.0105825	0.0159015	0.000432356	0	0.000534976	0	0.000295022
Tpm2	Non-matrisome	Non-matrisome	GO:CC not extracellular matrix	0.0129693	0.00451504	0.014403	0.00889133	0.0115101	0.000432356	0	0.000528117	0	0
Tpm3	Non-matrisome	Non-matrisome	GO:CC not extracellular matrix	0.0152542	0.00398625	0.00986095	0.0122217	0.00974764	0.0007286	0.000115739	0.000425237	0.0016027	0.000339723
Tpm4	Non-matrisome	Non-matrisome	GO:CC not extracellular matrix	0.00785429	0.000640648	0.00604606	0.00629759	0.0103581	0.00135312	0.000725297	0.00149519	0.000913056	0.000348663
Trim58	Non-matrisome	Non-matrisome	GO:CC not extracellular matrix	0	9.15211e-05	8.9645e-05	9.33746e-05	8.86149e-05	0	0	0	0	0
Trim9	Non-matrisome	Non-matrisome	GO:CC extracellular matrix (GO:0005576, GO:0005578 & GO:0031012) & GO:CC not extracellular matrix	0	0	0	0	0	4.0033e-05	3.85797e-05	0	4.85668e-05	4.47003e-05
Trio	Non-matrisome	Non-matrisome	GO:CC not extracellular matrix	1.29823e-05	1.0169e-05	9.96056e-06	0	0	0	0	0	0	0
Ttpal	Non-matrisome	Non-matrisome	GO:CC not extracellular matrix	0	0	0	0	0	0.000104086	0.000100307	8.91626e-05	0.000126274	0
Ttr	Non-matrisome	Non-matrisome	GO:CC extracellular matrix (GO:0005576, GO:0005578 & GO:0031012) & GO:CC not extracellular matrix	0	0	0	0	0	0.000272224	0	0.000233195	0.000330254	0.000715205
Tuba1a	Non-matrisome	Non-matrisome	GO:CC not extracellular matrix	0.00384276	0.00429132	0.00374517	0.00390098	0.00370214	0.00274626	0.002662	0	0.00427388	0
Tuba1b	Non-matrisome	Non-matrisome	GO:CC not extracellular matrix	0.00384276	0.00429132	0.00374517	0.00390098	0.00370214	0.00274626	0.002662	0.00235252	0.00427388	0.00184165
Tubal3	Non-matrisome	Non-matrisome	GO:CC not extracellular matrix	0	0.00020338	0	0.000207499	0.000196922	0	0	0	0	0
Tubb2a	Non-matrisome	Non-matrisome	GO:CC not extracellular matrix	0.00442696	0.00549127	0.0053787	0.00313323	0.0037809	0	0.00239965	0	0.00388534	0
Tubb3	Non-matrisome	Non-matrisome	GO:CC not extracellular matrix	0	0	0	0	0.0022646	0	0.00207559	0	0.00337054	0.00137677
Tubb4b	Non-matrisome	Non-matrisome	GO:CC not extracellular matrix	0.00442696	0.00681324	0.00481095	0.00353786	0.00424367	0.00354692	0.00306322	0.00381342	0.00547833	0.00215456
Tubb5	Non-matrisome	Non-matrisome	GO:CC not extracellular matrix	0.00563431	0.00765726	0.00605602	0.00402548	0.00428306	0.0040113	0.00435179	0.00430038	0.00618741	0.00280718
Tubb6	Non-matrisome	Non-matrisome	GO:CC not extracellular matrix	0	0.00235921	0.00231085	0	0	0.00124102	0	0.0014266	0	0
Tulp1	Non-matrisome	Non-matrisome	GO:CC extracellular matrix (GO:0005576, GO:0005578 & GO:0031012) & GO:CC not extracellular matrix	0.000103858	8.13521e-05	0	8.29996e-05	0	0	0	0	0	0
Txn	Non-matrisome	Non-matrisome	GO:CC not extracellular matrix	0	0	0	0	0	0.000936772	0.000902764	0.000802464	0.00114618	0.00104599
Txndc5	Non-matrisome	Non-matrisome	GO:CC not extracellular matrix	0.000129823	0.00010169	9.96056e-05	0.00010375	0	0.000176145	0.00016975	0.000240053	0.000339968	0
U2af1l4	Non-matrisome	Non-matrisome	GO:CC not extracellular matrix	0.000246664	0.000193211	0.000189251	0.000197124	0.000187076	0	0	0	0	0
Uba1	Non-matrisome	Non-matrisome	GO:CC extracellular matrix (GO:0005576, GO:0005578 & GO:0031012) & GO:CC not extracellular matrix	5.19292e-05	4.0676e-05	3.98422e-05	0	3.93844e-05	3.20264e-05	6.17274e-05	5.48693e-05	7.77069e-05	3.57603e-05
Ube2n	Non-matrisome	Non-matrisome	GO:CC not extracellular matrix	0	0	0	0	0	0	0.000239194	0.000212619	0	0.000277142
Uggt1	Non-matrisome	Non-matrisome	GO:CC not extracellular matrix	0	0	0	0	0	4.80396e-05	4.62956e-05	5.48693e-05	2.91401e-05	2.68202e-05
Uso1	Non-matrisome	Non-matrisome	GO:CC not extracellular matrix	0	0	0	0	0	7.20594e-05	3.85797e-05	6.1728e-05	4.85668e-05	4.47003e-05
Usp5	Non-matrisome	Non-matrisome	GO:CC extracellular matrix (GO:0005576, GO:0005578 & GO:0031012) & GO:CC not extracellular matrix	0	0	0	0	0	0	3.85797e-05	3.42933e-05	4.85668e-05	0
Vash1	Non-matrisome	Non-matrisome	GO:CC extracellular matrix (GO:0005576, GO:0005578 & GO:0031012) & GO:CC not extracellular matrix	0	0	0	0	0.000118153	9.60792e-05	9.25912e-05	0	0.00011656	0.000107281
Vat1	Non-matrisome	Non-matrisome	GO:CC not extracellular matrix	0	0	0	0	0	0.000920759	0.000887332	0.000953354	0.00136958	0.000652625
Vcl	Non-matrisome	Non-matrisome	GO:CC not extracellular matrix	5.19292e-05	8.13521e-05	7.96844e-05	8.29996e-05	0.000127999	0.000264218	0.000594127	0.000226336	0.000485668	0.000393363
Vcp	Non-matrisome	Non-matrisome	GO:CC not extracellular matrix	0	0.000111859	4.98028e-05	0	0.000108307	0.000488402	0.000408944	0.000363509	0.000864489	0.000473823
Vdac1	Non-matrisome	Non-matrisome	GO:CC not extracellular matrix	0	0	0	0	0	0.000632521	0.000262342	0.000541834	0.000534235	0.000143041
Vdac2	Non-matrisome	Non-matrisome	GO:CC not extracellular matrix	0	0	0	0	0	0.000632521	0.000424376	0.000233195	0.000330254	0.000303962
Vdac3	Non-matrisome	Non-matrisome	GO:CC not extracellular matrix	0	0.000162704	0.000159369	0.000165999	0	0.000280231	0.000277773	0.000397802	0	0
Vim	Non-matrisome	Non-matrisome	GO:CC not extracellular matrix	0.048372	0.0647766	0.0486673	0.0553815	0.0402804	0.0239878	0.0526072	0.0247049	0.0470321	0.022529
Vps35	Non-matrisome	Non-matrisome	GO:CC extracellular matrix (GO:0005576, GO:0005578 & GO:0031012) & GO:CC not extracellular matrix	0	0	0	0	0	0.000136112	3.85797e-05	0.000116597	0.000165127	4.47003e-05
Wdr1	Non-matrisome	Non-matrisome	GO:CC not extracellular matrix	0	0	0	0	0	0.000264218	5.40115e-05	0.000164608	0.000233121	0.000214562
Wipf2	Non-matrisome	Non-matrisome	GO:CC not extracellular matrix	0.000142805	0.000111859	0	0.000114124	0	0	0	0	0	0
Wrnip1	Non-matrisome	Non-matrisome	GO:CC not extracellular matrix	9.0876e-05	0	6.97239e-05	7.26247e-05	0	0	0	0	0	0
Ywhae	Non-matrisome	Non-matrisome	GO:CC not extracellular matrix	0.000480345	0.00062031	0	0.00125537	0.000876303	0	0	0	0.00120446	0
Ywhaz	Non-matrisome	Non-matrisome	GO:CC not extracellular matrix	0.000506309	0.000660986	0.000388462	0.00133837	0.000639997	0.00283433	0.00135029	0.00194786	0.00220493	0.00118009
Zmat4	Non-matrisome	Non-matrisome	GO:CC not extracellular matrix	0	0	0	0	0	0.000344284	0	0.000294923	0.000194267	0.000178801
Znf518a	Non-matrisome	Non-matrisome	gene not present in GO IDs	3.89469e-05	3.0507e-05	2.98817e-05	3.11249e-05	2.95383e-05	0	0	0	0	0
